# Supplementary material for: mRNA Cap Methyltransferase, RNMT-RAM, Promotes RNA Pol II-Dependent Transcription
Source: Cell Rep. 2018 May 2;23(5):1530–42. doi: 10.1016/j.celrep.2018.04.004 (PMC5946721; doi:10.1016/j.celrep.2018.04.004)
Supplement: Data S1. Sequencing Data for RNMT-CLIP, RNA-Seq, and RNA Pol II ChIP-Seq, Related to Figures 1, 2, 3, 4, 5, and 6 — Average Log2 counts per million are shown for three RNMT-CLIP replicates, five RNA-Seq replicates and three RNA Pol II ChIP-Seq replicates. Control (sc siRNA) and siRAM transfections were performed for 36 hours. ∗ in the RNMT.rich column denotes transcripts within the RNMT-enriched dataset. Data are sorted by decreasing RNMT CLIP signal. RNA Pol II ChIP data shown for each annotated locus ± 2 kb. [file mmc2.xls]

## Sheet: Data S1 V3.csv
Data S1, related to Figures 1-6. Sequencing data for RNMT-CLIP, RNA-Seq and RNA pol II ChIP-Seq. Average Log2 counts per million are shown for three RNMT-CLIP replicates, five RNA-Seq replicates and three RNA pol II ChIP-Seq replicates. Control (scrambled) and siRAM transfections were performed for 36 hours. * in the RNMT.rich column denotes transcripts within the RNMT-enriched dataset. Data are …
			RNMT - CLIP		RNA-Seq				RNA pol II ChIP-Seq
ensembl gene id	external gene name	RNMT rich	Average LogCPM CLIP	LogCPM Input	Average logCPM control	Average logCPM siRAM	logFC	PValue	Average logCPM control	Average logCPM siRAM	logFC	PValue
ENSG00000251562	MALAT1	*	13.9852	10.8212	11.4471	10.5423	-0.902733	1.19878e-15	5.48983	4.64583	-0.847127	2.14781e-07
ENSG00000172572	PDE3A	*	13.0905	9.35788	8.51388	7.98805	-0.538755	7.28534e-08	9.3328	9.07872	-0.254394	0.00238039
ENSG00000210082	MT-RNR2	*	12.8463	17.7824	17.8075	17.6072	-0.200275	1.76352e-07	NA	NA	NA	NA
ENSG00000245532	NEAT1	*	12.6437	6.45936	7.78708	6.69555	-1.0995	3.368e-12	8.00936	7.49327	-0.516734	8.70428e-05
ENSG00000113448	PDE4D	*	12.6291	8.41243	7.87352	7.60822	-0.2687	2.76241e-07	10.7381	10.6311	-0.107174	0.0342931
ENSG00000038382	TRIO	*	12.6147	9.02459	9.29646	10.1793	0.884298	1.78937e-16	10.2419	10.0837	-0.158269	0.00181295
ENSG00000179399	GPC5	*	12.4786	5.27711	4.86321	4.77733	-0.0842446	0.128153	10.4002	10.436	0.0357405	0.354061
ENSG00000249859	PVT1	*	11.765	4.4476	5.38771	5.06965	-0.318905	3.52077e-06	9.02521	8.69951	-0.326004	1.19073e-07
ENSG00000064042	LIMCH1	*	11.5753	9.23917	8.16691	8.86234	0.69769	2.48405e-13	8.79192	8.40042	-0.391897	1.30115e-07
ENSG00000140443	IGF1R	*	11.4534	6.86377	6.62402	7.14856	0.523809	6.79608e-10	8.49457	8.30539	-0.18965	0.000739976
ENSG00000154229	PRKCA	*	11.2084	6.45259	7.15764	7.12804	-0.0250071	0.587609	8.82305	8.80549	-0.0173721	0.660306
ENSG00000112541	PDE10A	*	11.1915	5.04342	5.70042	5.12484	-0.579655	2.91314e-10	8.94341	8.77696	-0.166672	0.000728174
ENSG00000166833	NAV2	*	11.1241	5.71018	5.74665	6.362	0.613294	2.83825e-11	8.8495	8.91783	0.0683483	0.0965421
ENSG00000168702	LRP1B	*	11.1214	4.7003	5.46667	4.90219	-0.569053	1.08915e-09	10.4178	10.5172	0.0994145	0.00477564
ENSG00000130635	COL5A1	*	11.0857	9.30012	9.29308	9.8725	0.579381	4.64491e-08	7.66371	7.80627	0.141366	0.0103304
ENSG00000184903	IMMP2L	*	10.9806	4.34013	4.52426	3.82851	-0.693553	3.34743e-09	9.65169	9.66595	0.0142896	0.713089
ENSG00000144642	RBMS3	*	10.9402	5.76297	5.99731	5.71443	-0.284349	4.26989e-06	9.25366	9.25873	0.00505336	0.899123
ENSG00000112319	EYA4	*	10.9396	6.83524	6.60351	6.68521	0.0807042	0.0587316	8.26968	7.97035	-0.299664	9.76447e-05
ENSG00000157445	CACNA2D3	*	10.8337	5.1161	4.73413	4.12495	-0.624297	7.98971e-08	9.44236	9.52622	0.0840747	0.0508036
ENSG00000182463	TSHZ2	*	10.7826	5.25548	4.71424	4.68621	-0.0264151	0.641621	7.81843	7.92177	0.103557	0.0312334
ENSG00000129116	PALLD	*	10.7439	7.63359	7.05422	8.16063	1.1046	8.93533e-16	8.08603	7.99841	-0.0875801	0.113608
ENSG00000143641	GALNT2	*	10.7422	8.46173	8.24652	8.54806	0.300626	2.20873e-08	7.85394	7.64229	-0.211732	0.000167571
ENSG00000185630	PBX1	*	10.7129	6.65302	6.81663	6.749	-0.0726975	0.0857861	8.34092	8.28835	-0.0523047	0.239755
ENSG00000187079	TEAD1	*	10.6954	7.9729	7.9672	6.73486	-1.23796	6.63358e-14	8.65255	8.16485	-0.488016	1.80304e-09
ENSG00000154864	PIEZO2	*	10.6946	7.62698	6.82561	7.44029	0.614952	5.51699e-12	8.60961	8.43531	-0.1748	0.000969617
ENSG00000184349	EFNA5	*	10.6905	4.71245	4.58062	3.62127	-0.962222	9.98122e-12	8.45437	8.45207	-0.00240834	0.960409
ENSG00000257923	CUX1	*	10.6806	6.2725	6.50975	6.0322	-0.482395	6.89152e-07	8.60503	8.42503	-0.180429	4.87724e-05
ENSG00000114861	FOXP1	*	10.5911	6.01857	5.59861	5.76012	0.15382	0.00329032	8.7223	8.74412	0.0214682	0.605822
ENSG00000164176	EDIL3	*	10.5753	9.24923	7.97707	8.65461	0.677625	4.68132e-14	9.09011	9.0753	-0.0151414	0.780009
ENSG00000185420	SMYD3	*	10.5493	4.12522	4.10013	4.30126	0.198805	0.00198299	9.30874	9.30718	-0.00142691	0.96986
ENSG00000182197	EXT1	*	10.548	5.86241	5.59455	6.20778	0.615796	1.4142e-10	8.09946	8.03316	-0.0664781	0.180512
ENSG00000247844	NA	*	10.5408	6.98077	6.81284	6.69429	-0.124774	0.00779244	7.69966	7.00473	-0.695531	9.28689e-08
ENSG00000140945	CDH13	*	10.5135	6.29489	6.17252	6.59374	0.427472	4.7185e-09	9.10614	9.26313	0.157398	0.000222923
ENSG00000151914	DST	*	10.4955	9.13195	10.1007	10.1498	0.048094	0.217349	8.89958	8.80717	-0.0927038	0.0748148
ENSG00000171889	MIR31HG	*	10.4849	4.17436	4.39733	4.22872	-0.165568	0.00801147	7.51914	7.57632	0.0563267	0.435297
ENSG00000168675	LDLRAD4	*	10.4792	5.71924	5.69298	5.05259	-0.645746	1.461e-09	7.79207	7.79894	0.00692044	0.891969
ENSG00000198732	SMOC1	*	10.4758	7.58424	6.83118	6.38917	-0.449745	7.31608e-07	7.41451	7.25225	-0.163388	0.0111127
ENSG00000211459	MT-RNR1	*	10.4584	13.4333	13.4059	13.2374	-0.167381	2.61591e-05	NA	NA	NA	NA
ENSG00000176788	BASP1	*	10.445	8.93743	8.52415	8.97752	0.45703	8.99507e-11	8.52728	8.43617	-0.0917037	0.0536053
ENSG00000153250	RBMS1	*	10.444	6.82898	6.99992	5.59221	-1.41024	1.22819e-17	7.88868	7.7872	-0.102013	0.112501
ENSG00000158321	AUTS2	*	10.4177	2.62196	3.26289	2.90913	-0.359913	0.000503653	9.6962	9.81487	0.118709	0.00575826
ENSG00000198363	ASPH	*	10.405	9.54327	10.3642	10.0967	-0.2657	2.59073e-06	8.18515	8.00612	-0.179332	0.0173943
ENSG00000151276	MAGI1	*	10.3512	5.14328	5.29048	4.99337	-0.297544	4.81297e-06	8.55003	8.5385	-0.0116702	0.785149
ENSG00000145012	LPP	*	10.3465	7.15612	7.49747	7.55095	0.0546041	0.180932	9.17115	9.22192	0.050821	0.170345
ENSG00000137809	ITGA11	*	10.3458	8.29325	6.21634	6.07616	-0.143178	0.00322919	6.79528	6.96572	0.170877	0.00280483
ENSG00000185352	HS6ST3	*	10.3444	4.47994	4.88879	3.70063	-1.19558	2.43785e-12	9.27295	9.34162	0.0688519	0.0658579
ENSG00000188517	COL25A1	*	10.344	6.31644	4.73018	4.55847	-0.182553	0.00655268	8.77956	8.65534	-0.124507	0.0152289
ENSG00000197182	MIRLET7BHG	*	10.3241	4.97448	4.9835	4.55844	-0.435903	0.000261207	6.8969	6.35384	-0.544317	8.02928e-07
ENSG00000267374	AC016205.1	*	10.2951	2.73942	2.73821	2.18253	-0.561244	5.85895e-06	8.70423	8.76012	0.055595	0.14926
ENSG00000184384	MAML2	*	10.2477	4.29641	4.20301	3.93944	-0.261518	0.000257572	8.41307	8.50562	0.0931857	0.0394757
ENSG00000197157	SND1	*	10.2475	8.09276	8.28552	8.33744	0.0523784	0.189538	8.68806	8.56381	-0.124365	0.00374009
ENSG00000085276	MECOM	*	10.2299	4.95416	5.58929	5.03247	-0.559045	3.07749e-09	8.8026	8.82466	0.022299	0.606216
ENSG00000183780	SLC35F3	*	10.2265	3.7483	4.03212	4.35153	0.321564	1.65744e-05	8.27091	8.3733	0.102541	0.0166914
ENSG00000162599	NFIA	*	10.2218	5.92965	5.96381	5.06637	-0.922766	7.7771e-05	9.06046	8.99309	-0.0674934	0.0716378
ENSG00000202198	7SK		10.192	14.2636	13.9289	13.8427	-0.0849113	0.0272629	NA	NA	NA	NA
ENSG00000171408	PDE7B	*	10.191	5.34696	4.37714	3.93614	-0.449031	7.66422e-07	7.00339	6.96092	-0.042356	0.479588
ENSG00000130402	ACTN4	*	10.1909	9.3618	8.86822	9.43764	0.567786	2.13296e-11	6.68266	6.06261	-0.621336	5.12626e-11
ENSG00000248874	C5orf17	*	10.1729	3.44031	3.46753	3.57726	0.104083	0.167827	9.05907	9.17009	0.111021	0.00324081
ENSG00000139734	DIAPH3	*	10.1604	6.66596	6.23273	6.57946	0.345866	1.5071e-08	8.91781	8.79401	-0.12399	0.00381416
ENSG00000148120	C9orf3	*	10.1435	5.80613	6.04806	6.45809	0.4097	3.73465e-09	8.36724	8.37521	0.00758855	0.868499
ENSG00000127928	GNGT1	*	10.141	1.30646	1.72905	1.56659	-0.169706	0.167197	8.4215	8.28586	-0.135911	0.00648609
ENSG00000153944	MSI2	*	10.1305	6.18747	6.38851	5.40846	-0.992573	1.52553e-07	8.35275	8.21721	-0.135595	0.000797672
ENSG00000140836	ZFHX3	*	10.1109	5.44851	5.23191	5.38992	0.148164	0.0234209	7.61183	7.53313	-0.0794276	0.176506
ENSG00000255090	NA	*	10.1039	1.99452	2.13462	2.29603	0.163866	0.12433	7.58745	7.39327	-0.195259	0.00267141
ENSG00000136205	TNS3	*	10.0888	7.1098	6.98802	7.24422	0.263438	0.00164416	8.13668	7.98091	-0.155465	0.000273293
ENSG00000145555	MYO10	*	10.0863	8.60179	8.70293	9.20413	0.501144	1.35222e-12	9.38014	9.36405	-0.0162246	0.67603
ENSG00000152377	SPOCK1	*	10.0732	7.33939	7.50726	7.9459	0.438479	4.82777e-11	9.01362	9.16492	0.151572	0.00118797
ENSG00000157985	AGAP1	*	10.0719	5.18856	5.44517	5.6392	0.192995	0.000848829	8.48518	8.46079	-0.0242656	0.543626
ENSG00000134030	CTIF	*	10.0517	4.77171	4.4941	5.08357	0.582449	3.70552e-07	7.38838	7.34558	-0.0432221	0.382237
ENSG00000196498	NCOR2	*	10.0472	5.77606	5.49467	6.13402	0.636215	2.26091e-10	7.23456	7.08557	-0.149942	0.0199059
ENSG00000188641	DPYD	*	10.0145	5.82932	6.50438	6.21321	-0.289058	4.67529e-06	9.31388	9.33994	0.0258915	0.526324
ENSG00000151414	NEK7	*	10.0117	7.76115	7.15648	6.98101	-0.182781	0.000393804	7.93218	7.75806	-0.174758	0.00801867
ENSG00000115419	GLS	*	10.0084	8.54253	8.56561	8.41464	-0.150515	0.000155629	7.0792	7.14342	0.0631086	0.416485
ENSG00000149179	C11orf49	*	10.0019	5.43666	5.29646	5.24452	-0.0507917	0.317552	8.45634	8.37281	-0.0838617	0.040944
ENSG00000130449	ZSWIM6	*	9.99515	4.64433	4.8255	5.12666	0.296042	1.50053e-05	8.03816	7.94166	-0.0969308	0.0606564
ENSG00000197555	SIPA1L1	*	9.96858	6.35619	6.60251	6.39021	-0.211153	0.0014317	8.48879	8.31218	-0.176791	0.000249429
ENSG00000147862	NFIB	*	9.96541	7.09073	5.9956	5.13044	-0.871297	7.14729e-13	8.54397	8.45503	-0.0893529	0.0661544
ENSG00000152894	PTPRK	*	9.95214	7.33596	7.98551	7.93927	-0.0449449	0.264272	8.77744	8.83844	0.0606178	0.22231
ENSG00000075151	EIF4G3	*	9.94107	6.81566	7.29383	7.2174	-0.0761096	0.064852	8.70256	8.52487	-0.178114	0.000122536
ENSG00000164330	EBF1	*	9.91815	4.19615	3.58317	3.74147	0.150059	0.0396304	8.48	8.52506	0.0446027	0.267481
ENSG00000140416	TPM1	*	9.91677	10.0882	8.4594	9.9244	1.47485	7.2755e-18	5.42394	5.10501	-0.321743	0.0019566
ENSG00000149177	PTPRJ	*	9.89696	6.32537	7.49348	6.9183	-0.576227	4.87199e-08	7.83893	7.90435	0.0655872	0.189953
ENSG00000074047	GLI2	*	9.88917	3.78039	3.68039	3.96132	0.279688	0.00396015	7.30609	7.37427	0.0672022	0.154392
ENSG00000075420	FNDC3B	*	9.87811	6.87969	7.53994	6.91837	-0.625451	3.19556e-12	8.55487	8.50864	-0.0466503	0.380366
ENSG00000148737	TCF7L2	*	9.87733	3.53571	4.02819	3.58405	-0.448209	1.38679e-06	7.5926	7.39841	-0.1949	0.00118919
ENSG00000173068	BNC2	*	9.86219	5.02528	4.40176	4.70684	0.305943	1.11029e-05	8.80725	8.95134	0.144135	0.000180689
ENSG00000254166	CASC19	*	9.86044	3.15	3.57393	3.11155	-0.473281	4.96172e-06	6.30847	5.71376	-0.596092	4.72707e-05
ENSG00000182752	PAPPA	*	9.84921	6.5832	5.46721	6.27331	0.802386	2.79052e-12	7.61404	7.70054	0.0857407	0.0943527
ENSG00000049618	ARID1B	*	9.83666	5.36824	5.67043	4.86087	-0.817755	6.09556e-11	8.31429	8.27809	-0.0360972	0.390684
ENSG00000105810	CDK6	*	9.82311	8.18829	8.07106	9.68497	1.61366	3.06826e-20	8.396	8.08016	-0.3162	2.73649e-05
ENSG00000153317	ASAP1	*	9.82032	5.70791	5.93485	6.10004	0.163858	0.000770928	8.92725	8.87353	-0.0537004	0.160431
ENSG00000187720	THSD4	*	9.81965	5.16001	4.23634	5.67782	1.43978	6.12919e-16	9.0716	9.14619	0.0750016	0.0987137
ENSG00000215386	MIR99AHG	*	9.81826	3.7275	4.4528	4.34074	-0.110281	0.0680133	8.81508	8.7509	-0.0644409	0.170165
ENSG00000075223	SEMA3C	*	9.80145	8.26993	7.90318	7.70129	-0.197224	0.000149819	7.94876	7.93036	-0.0192743	0.738969
ENSG00000154122	ANKH	*	9.78664	7.28704	6.55167	6.75899	0.207877	2.47548e-05	8.60813	8.57213	-0.0359274	0.37765
ENSG00000170558	CDH2	*	9.77259	7.76625	7.77849	8.32793	0.547935	2.24931e-11	7.52755	7.54856	0.0202128	0.653834
ENSG00000178568	ERBB4	*	9.77181	3.34599	2.93725	1.77886	-1.15842	6.15913e-10	10.1004	10.1645	0.0640866	0.0905024
ENSG00000150938	CRIM1	*	9.76061	7.78507	6.39945	7.79843	1.40015	2.86823e-12	7.89877	7.2395	-0.659793	3.17761e-13
ENSG00000147459	DOCK5	*	9.75776	7.0948	6.88994	6.37904	-0.51094	1.24367e-10	7.60237	7.55287	-0.0495462	0.272694
ENSG00000006704	GTF2IRD1	*	9.75599	6.02589	6.0057	5.82581	-0.180718	0.000151955	7.66586	7.19716	-0.469985	1.02274e-09
ENSG00000181722	ZBTB20	*	9.75265	3.50111	3.84681	3.44798	-0.401375	7.21894e-06	8.9574	9.00221	0.0447205	0.236322
ENSG00000185483	ROR1	*	9.74237	4.33031	4.29261	4.8471	0.564651	2.28916e-07	8.05291	8.1566	0.103841	0.028122
ENSG00000249306	LINC01411	*	9.73326	3.61874	3.20055	3.51843	0.310352	0.000991966	7.5291	7.58694	0.0582967	0.204475
ENSG00000169398	PTK2	*	9.73269	6.64472	7.21519	6.70888	-0.50667	2.23342e-11	8.82905	8.77918	-0.0501621	0.248127
ENSG00000163453	IGFBP7	*	9.70543	8.9165	7.41254	7.69811	0.288558	9.98218e-08	5.81606	6.01226	0.19325	0.0108793
ENSG00000196588	MKL1	*	9.70521	5.29236	5.09472	5.30793	0.211781	0.000286796	7.78132	7.6125	-0.169307	0.0018854
ENSG00000269113	TRABD2B	*	9.69737	2.60251	2.26018	2.15927	-0.108568	0.345296	7.43512	7.50102	0.0657205	0.133787
ENSG00000185104	FAF1	*	9.69725	6.64908	6.36702	6.73526	0.368445	3.97015e-09	9.03916	8.98013	-0.0593643	0.152978
ENSG00000140262	TCF12	*	9.68915	6.9886	6.88084	7.14369	0.264317	7.25906e-07	8.80544	8.75551	-0.0502447	0.232112
ENSG00000136068	FLNB	*	9.68509	9.3554	9.01987	9.73047	0.708682	3.03537e-14	7.27582	7.29483	0.0183436	0.699934
ENSG00000176463	SLCO3A1	*	9.68097	4.68651	4.02659	4.5004	0.473781	3.92382e-07	8.02427	7.99304	-0.0311371	0.520543
ENSG00000175029	CTBP2	*	9.66665	6.40473	6.30933	5.88483	-0.423831	3.20435e-05	7.01129	6.76846	-0.244086	5.29425e-05
ENSG00000119522	DENND1A	*	9.66242	5.42009	4.99827	5.14031	0.143387	0.00656218	9.20687	9.14885	-0.058031	0.124142
ENSG00000100345	MYH9	*	9.65882	9.93286	9.41179	10.2256	0.812151	2.07494e-13	6.81041	6.59313	-0.218913	0.00113085
ENSG00000183049	CAMK1D	*	9.651	5.74164	5.34436	5.11473	-0.232252	0.00070615	8.28281	8.20558	-0.0771979	0.0836238
ENSG00000151012	SLC7A11	*	9.63791	8.66538	9.84678	8.51505	-1.32012	0.000274681	7.34316	6.84698	-0.496628	0.00021484
ENSG00000101868	POLA1	*	9.63346	7.27762	7.25997	7.0846	-0.175093	3.89751e-05	7.74366	7.58412	-0.159974	0.00322763
ENSG00000230590	FTX	*	9.62672	3.35764	4.24186	3.74153	-0.498581	1.84977e-07	6.53189	6.40918	-0.12473	0.0522208
ENSG00000182247	UBE2E2	*	9.62161	4.33424	4.69152	4.76145	0.0693724	0.218528	8.58057	8.57075	-0.00962924	0.806033
ENSG00000071242	RPS6KA2	*	9.61608	6.38541	5.37799	6.65122	1.26651	1.18719e-15	8.32387	8.12672	-0.197426	2.42353e-05
ENSG00000231721	LINC-PINT	*	9.61306	3.76589	4.40868	4.14916	-0.266095	0.000426316	7.78039	7.72988	-0.0511264	0.450278
ENSG00000138814	PPP3CA	*	9.60799	6.2817	6.80546	5.34578	-1.46439	3.8625e-17	8.07493	8.12633	0.0512073	0.247906
ENSG00000198431	TXNRD1	*	9.60601	10.0781	10.2807	8.84038	-1.41757	0.000987296	8.3187	7.49891	-0.820049	4.76711e-09
ENSG00000136231	IGF2BP3	*	9.60546	6.65499	6.85751	7.10725	0.248775	5.98882e-07	7.67358	7.49453	-0.179609	0.00342865
ENSG00000122786	CALD1	*	9.60154	8.53453	7.44746	7.65479	0.204543	7.17095e-06	7.76948	7.796	0.0270028	0.540936
ENSG00000103257	SLC7A5	*	9.59706	9.69519	8.12785	9.85381	1.73172	4.15222e-06	6.75821	5.93449	-0.825134	2.48348e-09
ENSG00000106078	COBL	*	9.59018	6.3991	5.83682	5.84333	0.0116	0.804141	8.04119	8.01774	-0.0235198	0.589531
ENSG00000131558	EXOC4	*	9.58687	6.53656	6.64072	6.26636	-0.373677	7.80286e-09	9.45722	9.48956	0.0324351	0.383482
ENSG00000198108	CHSY3	*	9.58296	4.57283	4.95609	3.55179	-1.4134	1.09828e-12	8.07111	8.16474	0.0938218	0.0239579
ENSG00000169604	ANTXR1	*	9.55932	7.64809	6.53821	6.05183	-0.499381	6.96317e-08	7.60866	7.53514	-0.0733857	0.125389
ENSG00000177565	TBL1XR1	*	9.55804	7.97857	8.27399	6.61478	-1.66593	2.28164e-17	7.49089	7.34124	-0.150513	0.0339167
ENSG00000130638	ATXN10	*	9.54993	7.46924	6.53991	6.95819	0.421142	1.52012e-08	7.66586	7.54635	-0.120469	0.0222878
ENSG00000147905	ZCCHC7	*	9.54812	5.13991	5.54319	5.30435	-0.239536	3.30313e-05	8.25754	8.21563	-0.0421046	0.336447
ENSG00000153815	CMIP	*	9.54785	4.01673	3.9675	4.59534	0.628743	3.21151e-09	7.13884	6.98858	-0.150564	0.00384691
ENSG00000069020	MAST4	*	9.53286	3.95416	3.82968	3.49062	-0.333052	8.91569e-05	8.96803	9.06864	0.100843	0.0176965
ENSG00000171843	MLLT3	*	9.52957	6.19993	6.41053	6.16231	-0.249891	4.29202e-06	8.42795	8.37809	-0.0501471	0.306732
ENSG00000156639	ZFAND3	*	9.52744	3.49056	3.77678	3.50707	-0.264513	0.000831596	7.97678	7.94787	-0.0290866	0.545809
ENSG00000148498	PARD3	*	9.51581	5.64274	6.29392	6.04963	-0.244209	5.45912e-06	8.9301	8.98136	0.0513437	0.183303
ENSG00000152601	MBNL1	*	9.50524	7.47994	7.77459	7.8285	0.0533593	0.187022	7.78735	7.68936	-0.0986734	0.0866032
ENSG00000172260	NEGR1	*	9.5019	5.2314	4.01192	5.24232	1.22957	1.89123e-14	9.35934	9.44076	0.0814282	0.0241984
ENSG00000058091	CDK14	*	9.5006	6.27045	6.28575	6.44228	0.157596	0.00032137	9.26493	9.36905	0.104134	0.00515971
ENSG00000184640	2009-09-01	*	9.49914	7.2521	7.35774	7.3572	0.000433006	0.991579	7.49364	7.30195	-0.19289	0.00278603
ENSG00000182718	ANXA2	*	9.49054	10.8953	10.4397	10.8923	0.455154	1.45797e-11	7.10838	6.62405	-0.485477	2.10195e-08
ENSG00000120594	PLXDC2	*	9.48981	7.07758	6.41519	6.13825	-0.279591	5.57326e-07	8.36642	8.41424	0.0474559	0.240478
ENSG00000138759	FRAS1	*	9.47346	6.41684	6.02915	6.06499	0.0374625	0.410377	8.37729	8.3558	-0.0212862	0.624693
ENSG00000100154	TTC28	*	9.47105	4.76151	4.19815	4.53134	0.322561	0.000604196	8.85967	8.83594	-0.0236678	0.527237
ENSG00000128573	FOXP2	*	9.46909	3.91789	4.96307	3.25568	-1.7158	5.80856e-15	9.23009	9.22046	-0.00975759	0.801849
ENSG00000134871	COL4A2	*	9.4635	8.8154	8.5249	8.79508	0.26626	8.96939e-06	7.20238	7.1883	-0.0149063	0.760155
ENSG00000130723	PRRC2B	*	9.45823	7.58113	8.19024	6.93815	-1.26062	7.30247e-08	7.29772	6.95238	-0.346102	2.05637e-07
ENSG00000133030	MPRIP	*	9.4577	7.90124	8.11314	8.40838	0.2984	2.56423e-08	6.8932	6.87759	-0.0164825	0.775009
ENSG00000206120	EGFEM1P	*	9.45749	1.84803	2.19171	2.25939	0.0792011	0.456376	8.84321	8.88166	0.0383706	0.353288
ENSG00000120254	MTHFD1L	*	9.45618	6.41312	5.82872	6.6017	0.77343	2.94695e-13	7.55342	7.29263	-0.260943	2.87772e-06
ENSG00000062716	VMP1	*	9.43809	8.83176	8.29154	8.37106	0.0751996	0.0595858	7.81379	7.70281	-0.111828	0.177358
ENSG00000167522	ANKRD11	*	9.42691	6.09364	6.331	6.48062	0.146911	0.00149881	7.03525	6.73537	-0.301035	6.95693e-06
ENSG00000146648	EGFR	*	9.42481	6.84975	7.34513	7.94419	0.591478	1.56347e-11	7.67716	7.73015	0.0528545	0.313042
ENSG00000144645	OSBPL10	*	9.41293	6.30996	6.41819	6.11543	-0.303454	1.06108e-07	8.37267	8.35252	-0.0203467	0.611499
ENSG00000124225	PMEPA1	*	9.40835	6.63917	6.75052	6.97812	0.231651	2.07982e-05	6.20739	6.2054	-0.00421363	0.974351
ENSG00000119771	KLHL29	*	9.39205	3.88338	3.28225	3.7859	0.506304	1.88466e-06	7.21596	7.14817	-0.0682047	0.182177
ENSG00000083312	TNPO1	*	9.3867	9.36955	9.638	10.0975	0.459161	1.52403e-11	7.95151	7.41417	-0.537772	1.46233e-06
ENSG00000052126	PLEKHA5	*	9.38353	5.96499	6.14737	5.99945	-0.147226	0.00155696	8.09407	7.99755	-0.0971516	0.082083
ENSG00000137834	SMAD6	*	9.38066	5.48526	6.51675	5.57302	-0.892706	0.00503587	7.12902	6.60908	-0.52022	1.40688e-09
ENSG00000153814	JAZF1	*	9.37986	3.20262	3.48761	3.43301	-0.0567398	0.459434	8.30692	8.26631	-0.040509	0.358358
ENSG00000189229	AC069277.1	*	9.37823	2.17216	2.79699	2.1044	-0.692097	3.72771e-07	6.97695	6.87585	-0.100838	0.0566033
ENSG00000278540	ACACA	*	9.37791	7.37899	7.58163	7.1443	-0.441157	2.11309e-09	8.32908	8.07401	-0.255634	2.44687e-07
ENSG00000156110	ADK	*	9.37391	5.44031	5.54417	5.69271	0.149874	0.00186768	8.71974	8.67297	-0.0470333	0.237349
ENSG00000163697	APBB2	*	9.36536	6.10865	5.74014	5.92665	0.195387	0.00146647	8.07039	8.10425	0.034442	0.448762
ENSG00000159216	RUNX1	*	9.35767	4.17436	4.21995	4.87664	0.650972	5.62826e-10	9.51236	9.66563	0.153432	0.00027362
ENSG00000171004	HS6ST2	*	9.35495	6.14047	6.61239	6.14409	-0.467273	5.197e-10	7.58496	7.49514	-0.0908812	0.0628152
ENSG00000109452	INPP4B	*	9.34815	4.24506	3.91077	5.00001	1.09939	4.42412e-12	9.02203	9.13218	0.110123	0.0107659
ENSG00000170153	RNF150	*	9.34383	6.31843	5.70446	5.65303	-0.0462939	0.377373	8.00997	8.08938	0.0791784	0.0686109
ENSG00000160293	VAV2	*	9.33696	4.84803	4.90588	4.72843	-0.17724	0.00136643	7.62306	7.55469	-0.0679122	0.117342
ENSG00000147202	DIAPH2	*	9.33198	5.19831	5.80477	5.43031	-0.375709	2.01423e-07	8.67914	8.68284	0.00354159	0.925365
ENSG00000163110	PDLIM5	*	9.33148	7.89309	7.7087	8.09952	0.385272	4.36247e-07	7.78067	7.77468	-0.00648169	0.90591
ENSG00000164418	GRIK2	*	9.31494	3.93355	4.43163	4.49095	0.0630856	0.290042	8.89662	9.05525	0.158596	2.21273e-05
ENSG00000086062	B4GALT1	*	9.31285	8.12579	7.24426	7.26981	0.024815	0.565085	6.74469	6.52267	-0.223471	0.004744
ENSG00000185305	ARL15	*	9.3082	3.06727	2.73719	3.29641	0.561636	3.50064e-06	8.53268	8.59993	0.0672051	0.0801182
ENSG00000148848	ADAM12	*	9.30782	7.05956	6.60723	8.03331	1.42769	9.81553e-18	7.97601	8.09534	0.119397	0.00337551
ENSG00000133315	MACROD1	*	9.30676	4.54253	4.20079	4.31759	0.12041	0.0537669	6.13427	5.74766	-0.388273	2.60134e-08
ENSG00000157483	MYO1E	*	9.3067	7.28806	6.92709	7.54087	0.618145	3.8406e-11	7.78421	7.71518	-0.0692694	0.13985
ENSG00000173406	DAB1	*	9.30447	4.69419	3.47726	3.45485	-0.0181106	0.813939	9.90808	9.9693	0.0613989	0.167301
ENSG00000049192	ADAMTS6	*	9.29817	5.97511	5.42282	5.63582	0.216738	0.000149027	8.50929	8.49867	-0.0109208	0.786678
ENSG00000154447	SH3RF1	*	9.27662	5.55439	5.54535	4.87381	-0.66107	5.23661e-06	7.2171	7.0669	-0.15056	0.0207676
ENSG00000129595	EPB41L4A	*	9.27052	4.95544	4.4522	4.14398	-0.325552	0.000653693	7.67561	7.70998	0.0348627	0.470218
ENSG00000172493	AFF1	*	9.26706	6.41452	5.79839	5.28785	-0.527137	1.05046e-06	7.57115	7.33079	-0.241106	0.000116476
ENSG00000169855	ROBO1	*	9.26699	6.89642	6.93473	7.40983	0.474954	1.57774e-10	9.74182	9.75877	0.0168106	0.683272
ENSG00000215421	ZNF407	*	9.25942	4.92444	5.52235	5.12119	-0.401384	2.28333e-08	8.33644	8.37156	0.0351683	0.374044
ENSG00000170390	DCLK2	*	9.25131	4.38066	3.92721	4.30774	0.374436	4.80672e-06	7.34744	7.18508	-0.162951	0.00157402
ENSG00000196924	FLNA	*	9.24423	11.9732	11.1334	11.8078	0.669844	2.79947e-10	6.36084	5.66315	-0.699535	1.4327e-06
ENSG00000113580	NR3C1	*	9.24348	7.96895	8.03819	8.08172	0.0473359	0.238738	7.85109	7.74331	-0.10844	0.0799795
ENSG00000152767	FARP1	*	9.22625	6.4888	5.7588	5.81169	0.0589747	0.310115	7.7108	7.6499	-0.0604087	0.187949
ENSG00000123066	MED13L	*	9.21909	6.15779	6.40896	6.55221	0.141846	0.0010354	7.99461	7.92067	-0.0743679	0.19685
ENSG00000120071	KANSL1	*	9.21664	5.35764	5.7609	5.45546	-0.307942	6.91528e-07	8.18469	7.99443	-0.190937	0.000960107
ENSG00000149187	CELF1	*	9.21323	7.39486	7.89157	7.84177	-0.0505178	0.210663	7.42512	7.15517	-0.270992	3.33974e-07
ENSG00000170776	AKAP13	*	9.21197	6.69534	7.16518	7.54133	0.375609	1.70025e-09	8.2559	8.20115	-0.0547594	0.172576
ENSG00000047849	MAP4	*	9.1973	7.65755	7.94961	7.98907	0.0386917	0.336696	7.89563	7.74319	-0.153125	0.00076238
ENSG00000171877	FRMD5	*	9.19623	3.7688	3.63441	5.0558	1.42121	3.75135e-13	8.30784	8.35332	0.045861	0.279006
ENSG00000164190	NIPBL	*	9.19306	7.05271	7.31861	7.12269	-0.196337	1.4552e-05	9.13936	9.03553	-0.104234	0.0404806
ENSG00000143919	CAMKMT	*	9.19174	2.7976	3.50578	3.39684	-0.106592	0.165547	8.20076	8.23081	0.0302486	0.458569
ENSG00000150760	DOCK1	*	9.18556	6.44351	6.60689	6.5167	-0.0908972	0.0343446	7.91933	7.97462	0.055537	0.199034
ENSG00000171988	JMJD1C	*	9.17956	6.24976	6.63382	6.21881	-0.415669	1.40181e-08	8.12765	7.99087	-0.136985	0.00352802
ENSG00000101849	TBL1X	*	9.1788	5.54253	5.38985	5.84379	0.453316	2.07701e-09	7.36493	7.25449	-0.110575	0.013631
ENSG00000204406	MBD5	*	9.17695	3.60577	4.37231	3.98421	-0.389314	2.26314e-06	8.45258	8.481	0.0285443	0.517302
ENSG00000131389	SLC6A6	*	9.17549	7.63618	6.91391	7.59583	0.689206	1.80747e-12	6.77376	6.83006	0.0548776	0.506892
ENSG00000170921	TANC2	*	9.17262	5.56866	6.07432	6.39977	0.325801	1.76916e-07	7.75119	7.70074	-0.0506463	0.273414
ENSG00000145375	SPATA5	*	9.16265	6.22347	6.34656	6.53642	0.191081	9.16337e-05	8.42326	8.3052	-0.118408	0.0079408
ENSG00000135480	KRT7	*	9.16008	9.91691	8.92643	8.30902	-0.58585	0.00923652	5.51131	4.87455	-0.639065	2.49574e-05
ENSG00000157216	SSBP3	*	9.15711	4.50111	4.61544	3.98954	-0.628171	1.39945e-08	6.99329	6.91946	-0.0736099	0.141191
ENSG00000120708	TGFBI	*	9.15483	11.2396	11.6143	11.6421	0.0306448	0.428266	5.97799	6.22465	0.244087	0.00743898
ENSG00000197381	ADARB1	*	9.15365	5.25236	4.89783	5.16913	0.258236	0.000143873	7.06272	6.7279	-0.335554	2.26492e-09
ENSG00000166949	SMAD3	*	9.14903	5.72824	6.0223	5.93075	-0.0932591	0.0422652	7.44112	7.25584	-0.185648	0.00107703
ENSG00000141905	NFIC	*	9.14088	5.46476	5.07446	5.55025	0.471057	1.64652e-07	7.00194	6.3895	-0.61414	2.49833e-14
ENSG00000168137	SETD5	*	9.13912	6.27455	6.57967	6.59602	0.0139868	0.744175	6.86327	6.53909	-0.325545	1.20888e-05
ENSG00000176771	NCKAP5	*	9.1346	4.28221	3.6184	3.99209	0.371063	4.29688e-05	9.13492	9.20127	0.0665664	0.116429
ENSG00000185261	KIAA0825	*	9.12473	4.86853	4.38874	4.1032	-0.290961	7.04369e-05	8.9953	8.96051	-0.0349401	0.470338
ENSG00000166147	FBN1	*	9.11804	9.06283	8.78512	9.15409	0.370168	2.89585e-09	8.08781	8.14781	0.0597447	0.187293
ENSG00000116117	PARD3B	*	9.11765	3.7003	3.4925	3.44645	-0.0478944	0.53161	9.82765	9.88431	0.0566522	0.115908
ENSG00000187147	RNF220	*	9.11759	5.62035	6.06296	5.3473	-0.717842	4.36954e-12	7.56692	7.54007	-0.0273647	0.572052
ENSG00000115306	SPTBN1	*	9.112	9.18284	9.09337	9.34031	0.247788	1.04659e-07	7.16591	7.06574	-0.100964	0.0793057
ENSG00000038295	TLL1	*	9.10852	5.8132	6.35197	5.92832	-0.426661	2.0178e-08	7.79739	7.71208	-0.086061	0.116993
ENSG00000104447	TRPS1	*	9.10784	5.85078	6.34918	6.25811	-0.0910248	0.0388662	8.32106	8.42741	0.106111	0.0141226
ENSG00000082068	WDR70	*	9.1029	6.30596	5.99505	6.16804	0.173334	0.000320735	9.62367	9.65168	0.0280476	0.441204
ENSG00000075391	RASAL2	*	9.09936	5.5861	6.12846	6.10847	-0.0204627	0.649912	8.64087	8.54721	-0.0940747	0.0389444
ENSG00000141622	RNF165	*	9.09416	3.82023	3.92689	3.74569	-0.175018	0.0366645	6.40622	6.42254	0.0166714	0.778139
ENSG00000153246	PLA2R1	*	9.08339	6.77786	5.79375	5.61618	-0.162917	0.00287175	6.62749	6.82436	0.195775	0.000845756
ENSG00000083720	OXCT1	*	9.08188	8.78426	8.70171	8.57268	-0.128905	0.00115928	8.54482	8.48948	-0.0557518	0.18359
ENSG00000150995	ITPR1	*	9.07948	7.36174	6.68648	6.32245	-0.363981	1.75334e-05	8.24458	8.0657	-0.179123	0.000117045
ENSG00000188158	NHS	*	9.07494	3.34988	4.60093	4.56998	-0.0317241	0.584559	7.35388	7.37141	0.018504	0.699566
ENSG00000145996	CDKAL1	*	9.07479	4.82723	5.22859	5.37589	0.148954	0.00552461	8.87547	8.92098	0.0457968	0.258419
ENSG00000134644	PUM1	*	9.07133	7.04643	7.40029	6.81423	-0.586777	1.76147e-11	7.47815	7.15818	-0.320763	1.29669e-07
ENSG00000145982	FARS2	*	9.06767	3.59268	3.92753	4.01652	0.0859834	0.199192	8.13507	8.15025	0.0153568	0.71081
ENSG00000138119	MYOF	*	9.06742	8.1672	8.17925	8.49977	0.319718	2.775e-08	7.34215	7.1709	-0.171973	0.00136834
ENSG00000140577	CRTC3	*	9.06636	6.21868	5.17204	5.68112	0.502275	3.26962e-09	6.6917	6.38135	-0.311803	4.3621e-06
ENSG00000082805	ERC1	*	9.06502	5.8132	6.27938	5.99371	-0.285324	7.63831e-07	8.85972	8.85504	-0.00439687	0.906963
ENSG00000081052	COL4A4	*	9.06315	7.65558	6.20503	6.78861	0.585781	2.28419e-11	6.92472	6.80052	-0.125405	0.0154807
ENSG00000145495	2006-03-01	*	9.06217	8.15418	8.68583	8.06984	-0.615844	1.57639e-12	8.06893	7.9122	-0.15703	0.00138252
ENSG00000056097	ZFR	*	9.05912	7.91461	8.05126	7.718	-0.333974	3.1909e-08	8.31384	8.10417	-0.210259	8.47002e-05
ENSG00000072110	ACTN1	*	9.0567	8.45202	7.58056	8.02439	0.437766	1.47485e-08	6.09411	6.16861	0.0743429	0.225267
ENSG00000179104	TMTC2	*	9.05459	3.84251	4.12711	3.2481	-0.887064	1.61627e-09	8.29419	8.3344	0.0401452	0.306775
ENSG00000141298	SSH2	*	9.0507	4.91658	5.24646	5.26951	0.0230909	0.650292	7.32771	7.28134	-0.0461446	0.333356
ENSG00000077549	CAPZB	*	9.04894	6.15279	6.20102	6.50207	0.301964	1.81994e-07	7.12131	6.90243	-0.218992	6.07711e-06
ENSG00000044115	CTNNA1	*	9.04883	9.17703	8.9535	9.08854	0.134801	0.000635479	8.18643	8.1087	-0.0779756	0.0722702
ENSG00000114423	CBLB	*	9.04379	5.11381	5.44864	5.85943	0.410995	8.38563e-09	7.95044	7.74106	-0.209706	0.00482685
ENSG00000101333	PLCB4	*	9.03926	3.997	3.82473	4.83077	1.00069	3.27307e-07	7.85375	7.73248	-0.121729	0.0183667
ENSG00000077044	DGKD	*	9.03739	7.23851	7.21154	7.3718	0.158703	0.000196972	6.88871	6.73382	-0.156628	0.0332038
ENSG00000111371	SLC38A1	*	9.03694	9.37947	8.70781	9.63571	0.92783	3.11988e-16	7.48446	6.97227	-0.513018	1.58969e-08
ENSG00000197694	SPTAN1	*	9.03484	9.6982	9.33603	9.7761	0.442373	2.49298e-10	6.97921	6.53446	-0.446049	1.53247e-09
ENSG00000143776	CDC42BPA	*	9.03313	6.98077	7.31108	6.35897	-0.954251	4.8695e-15	8.40207	8.384	-0.0183345	0.661125
ENSG00000118007	STAG1	*	9.02752	6.70449	7.24432	5.89582	-1.35433	1.66778e-13	8.41012	8.41295	0.00247146	0.951323
ENSG00000128585	MKLN1	*	9.02223	6.50548	6.9753	6.45294	-0.522625	3.70621e-11	8.47362	8.54357	0.069888	0.104485
ENSG00000182185	RAD51B	*	9.02193	2.20692	2.7671	2.77686	0.00237796	0.979531	9.26007	9.38863	0.128714	0.00251678
ENSG00000173482	PTPRM	*	9.01909	5.27096	5.66611	5.43298	-0.235542	3.79045e-05	8.96134	9.12565	0.164625	0.000122139
ENSG00000092199	HNRNPC	*	9.01857	9.03868	9.05471	9.13246	0.0789775	0.0451324	6.96528	6.26858	-0.697728	4.44645e-12
ENSG00000185046	ANKS1B	*	9.01426	2.64115	3.31784	2.88613	-0.432287	1.34685e-05	9.55928	9.65883	0.0996542	0.0152333
ENSG00000112941	PAPD7	*	9.01303	6.45214	6.60862	6.57937	-0.0314258	0.5192	7.18473	6.9105	-0.274482	3.01448e-07
ENSG00000118985	ELL2	*	9.01053	7.34257	7.45866	8.03097	0.572381	7.04181e-13	6.96878	6.80592	-0.16388	0.0355225
ENSG00000110075	PPP6R3	*	9.00089	7.85832	7.64134	7.87021	0.228073	1.21253e-06	7.50098	7.22045	-0.281556	5.90344e-08
ENSG00000103222	ABCC1	*	8.99743	6.12862	6.6678	6.68085	0.0132133	0.768583	7.57795	7.41817	-0.160335	0.00214944
ENSG00000157827	FMNL2	*	8.99189	5.47192	6.01904	5.56128	-0.454853	1.3592e-08	7.89531	7.82909	-0.0664855	0.129946
ENSG00000097007	ABL1	*	8.99183	7.15167	7.56079	7.24352	-0.316804	4.66366e-08	7.93481	7.77216	-0.163354	0.000741764
ENSG00000132466	ANKRD17	*	8.98445	6.71999	7.17291	7.20716	0.034492	0.404204	7.54811	7.33705	-0.211656	0.0021836
ENSG00000112851	ERBIN	*	8.97127	7.99187	8.04699	8.03584	-0.0117944	0.769125	7.77619	7.55767	-0.219455	8.96494e-05
ENSG00000164506	STXBP5	*	8.97122	6.97605	7.21718	6.41389	-0.804927	4.19429e-14	7.57269	7.49173	-0.0820907	0.170262
ENSG00000184588	PDE4B	*	8.96459	3.64115	3.01144	2.85352	-0.148816	0.093895	9.16186	9.22947	0.0677331	0.107184
ENSG00000177311	ZBTB38	*	8.95876	8.43356	7.93433	8.73536	0.799985	4.13102e-14	6.86273	6.8973	0.033844	0.551162
ENSG00000136861	CDK5RAP2	*	8.95633	6.92411	7.06061	6.87597	-0.184079	4.48626e-05	8.04583	7.93942	-0.107029	0.0134894
ENSG00000151422	FER	*	8.94534	6.27864	6.55018	6.6171	0.0670179	0.118115	8.82754	8.82825	0.000384076	0.991113
ENSG00000135250	SRPK2	*	8.93645	5.54423	5.75171	5.85775	0.104839	0.0258602	7.91287	7.84676	-0.0664395	0.132094
ENSG00000135525	MAP7	*	8.93608	6.47905	5.80924	6.16655	0.344929	1.09989e-06	7.37931	7.23601	-0.143659	0.00388908
ENSG00000068024	HDAC4	*	8.93569	4.21549	4.22879	4.41768	0.191227	0.00911305	7.57556	7.57137	-0.00438824	0.924047
ENSG00000189283	FHIT	*	8.9355	0.745343	1.65389	1.48059	-0.203618	0.180656	9.45216	9.56776	0.115746	0.0034624
ENSG00000145743	FBXL17	*	8.92834	4.51505	4.02419	2.89879	-1.132	3.47321e-11	9.00672	9.10119	0.0945146	0.0138992
ENSG00000141429	GALNT1	*	8.91943	9.06016	8.31404	9.00002	0.687505	2.80897e-12	6.92286	6.93986	0.0153996	0.77472
ENSG00000186591	UBE2H	*	8.91745	6.87158	6.7661	6.96819	0.202353	2.44056e-05	7.0188	7.0203	0.000776267	0.985147
ENSG00000075711	DLG1	*	8.91487	6.68497	7.11434	7.27289	0.157243	0.00014337	7.9951	7.88881	-0.106804	0.0337708
ENSG00000137936	BCAR3	*	8.91335	5.74756	5.4738	6.12583	0.644018	2.11044e-10	7.88584	7.98802	0.102221	0.0211692
ENSG00000002822	MAD1L1	*	8.91292	4.90472	4.91459	4.99223	0.08107	0.132851	7.96273	7.90472	-0.0578795	0.175731
ENSG00000151532	VTI1A	*	8.90938	4.60414	4.22599	4.91618	0.68997	1.68429e-10	8.01762	8.01864	0.00157638	0.978668
ENSG00000181090	EHMT1	*	8.90831	6.01795	6.37598	5.66068	-0.717098	1.93436e-11	7.72096	7.64503	-0.0758854	0.0817004
ENSG00000231607	DLEU2	*	8.90558	3.99203	4.18404	4.75241	0.572881	4.28962e-08	6.34082	6.01727	-0.32536	0.00144421
ENSG00000008083	JARID2	*	8.90315	4.39203	4.64393	5.26822	0.618893	9.41889e-08	7.44087	7.3899	-0.0509877	0.269985
ENSG00000115756	HPCAL1	*	8.90179	6.16167	6.28629	6.4839	0.197612	1.62459e-05	6.45376	6.47142	0.0172505	0.760369
ENSG00000102531	FNDC3A	*	8.89615	7.19317	7.95347	7.53157	-0.426418	1.06803e-09	7.71972	7.40878	-0.311942	3.11402e-05
ENSG00000166016	ABTB2	*	8.89465	3.80896	3.62812	3.93057	0.305676	0.000186996	7.46044	7.46035	-0.000836962	0.994659
ENSG00000148634	HERC4	*	8.89395	6.68536	7.05019	7.59182	0.53442	8.82192e-10	7.25094	7.10684	-0.144872	0.0217664
ENSG00000154380	ENAH	*	8.88834	7.72168	8.05924	8.26348	0.204586	0.000231944	7.72579	7.57978	-0.146665	0.00140938
ENSG00000113391	FAM172A	*	8.88701	5.56782	5.3129	4.77207	-0.542453	9.95325e-10	8.95058	8.97428	0.0237867	0.548901
ENSG00000119408	NEK6	*	8.88575	5.24715	5.6108	5.71875	0.105222	0.0279131	7.13263	6.53923	-0.594997	1.75877e-16
ENSG00000171914	TLN2	*	8.88206	5.61793	6.28923	6.42634	0.137784	0.00342785	8.43431	8.5153	0.081472	0.0848416
ENSG00000141564	RPTOR	*	8.87976	5.28017	5.58373	5.86777	0.284057	1.20367e-05	8.3461	8.25794	-0.0883237	0.0319491
ENSG00000132549	VPS13B	*	8.87899	5.77171	6.03744	6.01611	-0.0226626	0.619385	9.25631	9.29512	0.0388856	0.305704
ENSG00000118922	KLF12	*	8.87708	5.29842	4.79913	5.23737	0.441886	3.67266e-08	8.63848	8.70272	0.0643261	0.101794
ENSG00000145779	TNFAIP8	*	8.87698	5.93937	5.99979	5.35674	-0.642988	2.14873e-08	7.23068	7.19729	-0.0336259	0.473377
ENSG00000183853	KIRREL1	*	8.87542	6.80045	6.77968	7.23068	0.450521	1.80117e-10	6.7118	6.48468	-0.227841	0.000185266
ENSG00000134318	ROCK2	*	8.87413	8.15028	8.36468	8.20711	-0.156831	0.000443241	7.46118	7.10591	-0.356306	1.18631e-11
ENSG00000113231	PDE8B	*	8.87219	5.77967	5.59871	5.42685	-0.165375	0.00315886	7.68566	7.63202	-0.0539078	0.231372
ENSG00000198964	SGMS1	*	8.87136	5.77678	5.89428	5.91072	0.0171343	0.711907	7.90452	7.86736	-0.0373724	0.382875
ENSG00000133687	TMTC1	*	8.8672	7.05152	7.52474	7.41728	-0.106125	0.00944194	8.11628	8.1334	0.0170107	0.690963
ENSG00000173517	PEAK1	*	8.86694	6.1771	5.83465	5.84933	0.015982	0.732393	8.32292	8.29921	-0.0235062	0.564639
ENSG00000090905	TNRC6A	*	8.86629	6.01734	6.90072	7.66868	0.768778	3.13809e-13	6.79702	6.52972	-0.267346	3.88066e-05
ENSG00000108100	CCNY	*	8.86577	5.75051	6.09961	5.75921	-0.341995	4.00394e-07	7.59382	7.57756	-0.016095	0.705706
ENSG00000142798	HSPG2	*	8.86544	6.9426	6.68163	6.65672	-0.0275219	0.568697	6.69414	6.37838	-0.317848	2.47317e-07
ENSG00000073921	PICALM	*	8.86189	7.44146	7.08496	6.72235	-0.369291	8.99757e-06	6.80284	6.75652	-0.0465212	0.375426
ENSG00000177200	CHD9	*	8.85622	6.59022	6.87777	6.69888	-0.17878	9.48167e-05	7.59716	7.4945	-0.103506	0.0377075
ENSG00000054611	TBC1D22A	*	8.855	4.10001	4.28012	4.42755	0.150643	0.0188904	8.1183	8.10387	-0.0145364	0.736648
ENSG00000137177	KIF13A	*	8.85297	6.74053	6.88568	6.80775	-0.0788554	0.0610852	7.48602	7.45937	-0.0278388	0.613927
ENSG00000142192	APP	*	8.85282	8.23825	8.42788	8.22539	-0.202076	1.59289e-06	7.72312	7.55637	-0.167601	0.000319339
ENSG00000182263	FIGN	*	8.84327	3.34599	4.3741	4.06843	-0.308992	0.000164481	7.00885	6.89757	-0.112421	0.045223
ENSG00000164327	RICTOR	*	8.84239	7.72018	7.93368	7.74563	-0.189724	0.000137363	8.52156	8.49441	-0.027305	0.564694
ENSG00000144366	GULP1	*	8.84165	5.90008	6.10439	6.37876	0.273936	1.01496e-05	7.88162	7.91679	0.0346821	0.477056
ENSG00000153162	BMP6	*	8.84058	6.2314	3.83868	5.43714	1.60071	2.2009e-15	6.90062	6.76955	-0.130588	0.0148993
ENSG00000196526	AFAP1	*	8.84034	6.82898	6.68274	7.13225	0.449783	3.01979e-09	7.01121	6.74864	-0.263121	8.50069e-07
ENSG00000106554	CHCHD3	*	8.83941	6.75051	6.75753	7.2832	0.528467	4.67748e-11	8.08593	8.01817	-0.068295	0.143127
ENSG00000171735	CAMTA1	*	8.83762	4.29439	4.2135	4.35105	0.137143	0.0271798	9.3866	9.42569	0.0392476	0.328146
ENSG00000113360	DROSHA	*	8.83608	7.16167	6.9577	7.46272	0.505398	5.13494e-11	8.45374	8.38769	-0.0664056	0.128431
ENSG00000153956	CACNA2D1	*	8.82777	6.45349	7.39983	5.91026	-1.489	3.08944e-18	8.9758	8.97252	-0.00348091	0.938987
ENSG00000124788	ATXN1	*	8.82313	4.70791	5.27844	5.52651	0.260572	0.0019018	8.17214	8.33746	0.165649	0.000442302
ENSG00000152104	PTPN14	*	8.82138	7.02649	7.27517	5.87208	-1.4114	2.20505e-12	7.71791	7.62753	-0.0911866	0.0583795
ENSG00000108557	RAI1	*	8.81565	4.45485	4.69508	4.6002	-0.100051	0.100341	6.64999	6.43535	-0.215991	0.0045035
ENSG00000198911	SREBF2	*	8.81387	6.63039	6.21279	6.34136	0.12574	0.00689372	6.17544	5.86814	-0.308934	1.46116e-05
ENSG00000106443	PHF14	*	8.80614	6.08665	6.08803	6.04126	-0.0473398	0.296822	7.75314	7.75097	-0.00263798	0.965321
ENSG00000021826	CPS1	*	8.80448	9.5421	8.58366	8.41061	-0.158405	0.00982457	8.02365	7.81047	-0.213842	0.000236865
ENSG00000116539	ASH1L	*	8.80113	6.66479	7.45255	6.82962	-0.625303	5.67098e-12	7.85527	7.72736	-0.128459	0.00734321
ENSG00000170456	DENND5B	*	8.79855	6.27609	6.76902	7.10329	0.336885	2.34428e-07	7.64557	7.55085	-0.0946783	0.0383309
ENSG00000100320	RBFOX2	*	8.77897	6.84182	7.38451	7.23558	-0.148903	0.000296431	7.79986	7.74008	-0.0598254	0.183924
ENSG00000108175	ZMIZ1	*	8.77295	4.06253	4.53482	5.0234	0.493507	1.4545e-07	7.21246	7.29996	0.0862645	0.0780162
ENSG00000118263	KLF7	*	8.76996	5.0767	5.21073	5.35371	0.142458	0.00499549	6.43035	6.66453	0.234248	1.97156e-05
ENSG00000214510	SPINK13	*	8.76751	4.48172	4.91425	3.92498	-1.01107	6.1422e-08	NA	NA	NA	NA
ENSG00000039560	RAI14	*	8.75826	7.73123	7.93951	8.23023	0.292221	7.79631e-08	8.55389	8.51364	-0.0398452	0.335102
ENSG00000114480	GBE1	*	8.75641	6.72225	6.86694	7.37839	0.506924	1.47823e-09	7.75644	7.71962	-0.036979	0.436963
ENSG00000147099	HDAC8	*	8.7557	4.56112	4.95898	4.5613	-0.395159	5.74538e-07	7.3319	7.22087	-0.110486	0.0272664
ENSG00000127603	MACF1	*	8.74542	8.04763	8.23936	8.62507	0.384345	1.81494e-10	8.37528	8.34025	-0.0351377	0.384593
ENSG00000243156	MICAL3	*	8.74509	4.80754	5.15837	5.13224	-0.0248421	0.632606	6.9414	6.83015	-0.112023	0.0343626
ENSG00000198589	LRBA	*	8.73965	6.82898	6.90247	6.77233	-0.131489	0.0018042	9.20399	9.15853	-0.0455316	0.229355
ENSG00000065809	FAM107B	*	8.73749	6.87496	5.26904	4.56747	-0.692294	5.10693e-10	7.25628	7.34578	0.0906229	0.0659608
ENSG00000100201	DDX17	*	8.73622	8.87935	9.20439	8.91554	-0.288315	6.96172e-09	5.26726	4.80133	-0.469002	0.000139671
ENSG00000138594	TMOD3	*	8.7323	8.29716	7.75751	7.83608	0.0758422	0.0853045	6.53165	6.253	-0.279347	0.000268656
ENSG00000142599	RERE	*	8.72994	4.04342	3.91111	3.71291	-0.1979	0.00461014	8.67092	8.61232	-0.0589812	0.177484
ENSG00000115183	TANC1	*	8.72551	5.64433	5.55305	5.57602	0.0252218	0.603453	7.61465	7.48171	-0.133771	0.00682767
ENSG00000131051	RBM39	*	8.72207	8.09712	8.41082	7.9908	-0.420101	3.41991e-10	6.899	6.28318	-0.616909	1.56997e-07
ENSG00000148411	NACC2	*	8.71773	6.28831	6.90799	6.3678	-0.537392	1.85536e-09	6.93373	6.65013	-0.284011	1.79733e-07
ENSG00000172340	SUCLG2	*	8.71764	6.01244	5.60331	6.30585	0.707422	1.1009e-11	7.60718	7.61419	0.00622085	0.89569
ENSG00000101191	DIDO1	*	8.71523	6.87665	6.90797	6.94398	0.0356375	0.395046	6.56573	6.18002	-0.385432	1.88777e-11
ENSG00000112977	DAP	*	8.71327	6.4094	5.90037	5.99407	0.09346	0.0427129	7.44924	7.61646	0.167018	0.000170612
ENSG00000147889	CDKN2A	*	8.70847	8.30081	8.13042	8.19944	0.0685402	0.0870982	NA	NA	NA	NA
ENSG00000113648	H2AFY	*	8.70717	7.93986	7.4394	7.76439	0.325914	5.05156e-08	5.46473	5.16265	-0.30458	0.000983788
ENSG00000144283	PKP4	*	8.70614	6.50766	6.90386	6.96092	0.0568218	0.175006	7.43857	7.26061	-0.178338	0.00708285
ENSG00000104517	UBR5	*	8.69259	7.35207	7.88047	7.76266	-0.117408	0.00366999	7.25195	7.09319	-0.160046	0.00446001
ENSG00000153904	DDAH1	*	8.69153	5.82513	6.69686	7.47211	0.783463	0.000536494	5.0007	4.71515	-0.287685	0.00498362
ENSG00000153310	FAM49B	*	8.69091	6.28526	6.76953	5.25044	-1.51688	2.02401e-17	7.41824	7.38039	-0.038296	0.442805
ENSG00000113719	ERGIC1	*	8.6856	8.2766	7.63919	8.3136	0.674348	5.483e-14	7.14792	6.96693	-0.182653	0.000810914
ENSG00000060237	WNK1	*	8.68525	7.58548	7.88823	7.83014	-0.0588005	0.145232	7.93741	7.79443	-0.143095	0.00501773
ENSG00000122566	HNRNPA2B1	*	8.68204	8.76553	9.13407	8.01135	-1.12236	1.7706e-16	5.29212	4.53576	-0.760007	3.55067e-08
ENSG00000085224	ATRX	*	8.67736	7.49782	7.77727	7.70449	-0.0750415	0.0639852	7.71578	7.61954	-0.0971608	0.0857086
ENSG00000123106	CCDC91	*	8.67567	5.06845	5.28373	5.15404	-0.128848	0.0157862	8.63145	8.72342	0.0917966	0.0324019
ENSG00000073417	PDE8A	*	8.67024	5.9067	5.33913	5.67086	0.331296	8.39371e-07	7.47842	7.38468	-0.0935953	0.0564543
ENSG00000172264	MACROD2	*	8.6693	0.542526	1.12155	0.915591	-0.207142	0.15418	9.63641	9.74064	0.104335	0.00680175
ENSG00000147050	KDM6A	*	8.66767	4.54423	4.88366	4.72256	-0.155316	0.0107936	7.73063	7.62862	-0.102621	0.109972
ENSG00000107104	KANK1	*	8.66758	5.47282	6.11167	6.04096	-0.0695348	0.124745	7.79146	7.72004	-0.0715942	0.0912494
ENSG00000102287	GABRE	*	8.66619	5.88271	6.67062	5.99301	-0.679759	3.49597e-12	4.9748	4.79759	-0.180151	0.13368
ENSG00000188312	CENPP	*	8.66446	3.51157	3.1638	2.95043	-0.20276	0.0412738	6.87924	6.79528	-0.0828859	0.153594
ENSG00000112249	ASCC3	*	8.66369	7.51201	8.23471	7.91251	-0.322972	1.6545e-08	8.3276	8.30718	-0.0204366	0.686199
ENSG00000112699	GMDS	*	8.66364	3.32636	3.42298	3.60838	0.185172	0.0143476	8.72331	8.74047	0.0176178	0.67411
ENSG00000139793	MBNL2	*	8.66158	6.08607	6.12757	6.49963	0.372334	6.09012e-07	7.64827	7.43516	-0.21321	0.00108634
ENSG00000123908	AGO2	*	8.66127	6.69342	7.7631	6.30703	-1.45752	1.5926e-17	7.07581	6.7416	-0.334459	1.94298e-11
ENSG00000156273	BACH1	*	8.65761	5.85078	6.09034	5.82446	-0.269622	9.96481e-06	7.33519	7.26194	-0.0739035	0.159559
ENSG00000145242	EPHA5	*	8.6536	5.1161	5.43198	5.59683	0.160179	0.00651641	8.19419	8.19151	-0.00289341	0.953279
ENSG00000044459	CNTLN	*	8.65015	5.57782	5.73085	5.75459	0.0261651	0.580565	8.76658	8.78046	0.0135184	0.745575
ENSG00000196935	SRGAP1	*	8.64892	4.35764	4.7644	5.26528	0.498564	6.00305e-09	7.45824	7.43353	-0.0251576	0.661767
ENSG00000106603	COA1	*	8.64836	5.70639	5.70916	5.83441	0.125873	0.00763824	6.94862	6.86498	-0.0840103	0.119125
ENSG00000114439	BBX	*	8.64524	6.75639	6.84786	6.32277	-0.527891	8.16067e-11	7.92319	7.88148	-0.0421713	0.369567
ENSG00000008513	ST3GAL1	*	8.64494	6.24192	5.71369	5.95664	0.239347	3.57081e-05	7.17239	6.93336	-0.240843	6.91987e-05
ENSG00000182621	PLCB1	*	8.6272	4.16996	4.68455	4.72013	0.040778	0.471862	8.63064	8.69575	0.0650701	0.104319
ENSG00000164136	IL15	*	8.62717	4.35376	3.8912	4.37516	0.486012	5.68187e-07	6.61191	6.61277	-0.000400508	1
ENSG00000130508	PXDN	*	8.62623	8.89251	8.0517	8.39122	0.341198	5.69405e-08	6.29439	6.25796	-0.0387423	0.620262
ENSG00000151746	BICD1	*	8.62462	3.53912	4.12813	3.60793	-0.523434	2.74149e-07	7.88509	7.95288	0.0673993	0.117504
ENSG00000141449	GREB1L	*	8.62304	4.86989	5.31672	3.53221	-1.79302	2.35303e-15	7.25352	7.15969	-0.0940801	0.051821
ENSG00000144824	PHLDB2	*	8.61887	7.25158	6.36751	6.62264	0.243796	0.000173771	6.92343	6.87527	-0.0485045	0.383773
ENSG00000171310	CHST11	*	8.61781	4.0069	3.93627	5.54862	1.61137	4.12699e-16	7.46245	7.57632	0.115011	0.0236058
ENSG00000108846	ABCC3	*	8.61689	6.20477	5.93126	6.30976	0.382402	4.30208e-08	6.46837	6.53653	0.0660064	0.444234
ENSG00000107263	RAPGEF1	*	8.61197	6.16223	6.44857	6.61867	0.169361	0.0026879	7.57952	7.5381	-0.0417166	0.350089
ENSG00000119487	MAPKAP1	*	8.6086	6.98672	5.12385	7.3955	2.27213	3.86015e-21	8.31212	8.29418	-0.0179142	0.669617
ENSG00000206560	ANKRD28	*	8.60696	7.05927	7.00884	7.6245	0.615465	1.665e-11	7.81055	7.73711	-0.0731315	0.152232
ENSG00000253729	PRKDC	*	8.60628	9.72834	10.0622	9.75834	-0.304312	3.26269e-09	7.58844	7.23297	-0.356131	2.782e-10
ENSG00000115464	USP34	*	8.60526	7.18366	7.78376	7.38283	-0.401052	2.58045e-10	7.74997	7.69532	-0.0553019	0.301847
ENSG00000134138	MEIS2	*	8.6042	4.36535	4.491	4.68064	0.193865	0.00247536	7.81366	7.75736	-0.0560118	0.207991
ENSG00000175387	SMAD2	*	8.60358	7.95368	7.57069	7.42477	-0.14739	0.000307033	6.93908	6.67212	-0.268212	0.000481753
ENSG00000106772	PRUNE2	*	8.60087	7.33596	5.93834	6.98176	1.04616	1.20818e-14	7.50134	7.5599	0.058343	0.192134
ENSG00000152061	RABGAP1L	*	8.59911	4.39957	4.78395	4.69538	-0.0876441	0.119198	9.32558	9.39714	0.0716235	0.0494358
ENSG00000115919	KYNU	*	8.59748	7.30771	7.18759	7.207	0.0296551	0.578648	7.90776	7.93075	0.0224828	0.815666
ENSG00000156052	GNAQ	*	8.5969	5.45666	5.30987	5.81663	0.505424	2.32518e-09	7.94651	8.0171	0.070694	0.11903
ENSG00000143995	MEIS1	*	8.59656	5.74903	5.37524	5.47125	0.0927631	0.0616323	6.99214	6.79957	-0.193391	0.00188406
ENSG00000146477	SLC22A3	*	8.59638	5.95416	5.76277	5.72125	-0.0475437	0.387968	6.37888	6.45272	0.0717435	0.259309
ENSG00000164808	SPIDR	*	8.59337	4.87665	4.98478	4.37615	-0.611623	4.75525e-10	8.35503	8.32347	-0.0316851	0.44856
ENSG00000197077	KIAA1671	*	8.593	5.58857	5.89581	6.03984	0.14225	0.00415967	6.82685	6.77565	-0.0512106	0.348799
ENSG00000080608	PUM3		8.59039	6.35812	6.8563	6.94394	0.0886282	0.0347466	7.38133	7.0855	-0.296829	9.12682e-07
ENSG00000049759	NEDD4L	*	8.58814	5.35473	5.36459	6.26757	0.903708	7.54254e-14	7.88707	7.83733	-0.0495221	0.241306
ENSG00000188153	COL4A5	*	8.5852	7.40238	7.4831	7.33258	-0.145922	0.00095742	7.49922	7.53976	0.0393546	0.423731
ENSG00000178209	PLEC	*	8.5826	8.79251	9.55837	9.53103	-0.0261954	0.610611	6.93201	6.59063	-0.342743	0.000272577
ENSG00000074054	CLASP1	*	8.58078	5.83489	6.40945	6.31172	-0.0973089	0.0261798	7.87238	7.78373	-0.0887018	0.0336322
ENSG00000198853	RUSC2	*	8.57549	6.09247	5.12937	6.08287	0.948944	2.86554e-13	6.6696	6.35334	-0.316557	2.04974e-07
ENSG00000124496	TRERF1	*	8.57394	3.54253	4.4349	4.28314	-0.150293	0.016542	7.24351	7.23662	-0.00705445	0.892044
ENSG00000157193	LRP8	*	8.57312	6.37589	6.08075	6.3807	0.310547	0.000362303	6.062	5.68681	-0.375044	1.16211e-06
ENSG00000157540	DYRK1A	*	8.57209	6.27404	6.45276	6.48107	0.0281029	0.515941	7.28727	7.09494	-0.193157	0.00116873
ENSG00000169851	PCDH7		8.56558	5.93549	6.1807	6.31286	0.13164	0.00555054	8.35548	8.37748	0.0217964	0.62378
ENSG00000167978	SRRM2	*	8.56384	6.42747	7.18001	6.88478	-0.294691	2.89711e-06	4.6815	4.07739	-0.60464	2.12003e-07
ENSG00000153113	CAST	*	8.56347	8.84096	8.48524	8.62211	0.141635	0.000808121	7.20936	7.22805	0.0181541	0.727154
ENSG00000106070	GRB10	*	8.56191	6.0542	6.29915	6.74122	0.442975	1.60305e-09	7.56709	7.48656	-0.0813246	0.071675
ENSG00000145687	SSBP2	*	8.56043	4.55101	4.8827	4.66991	-0.205169	0.00197356	8.4451	8.51934	0.0740877	0.065717
ENSG00000151718	WWC2	*	8.55853	6.37207	5.94709	6.19076	0.244522	2.69937e-05	6.92501	6.69387	-0.231649	3.68862e-06
ENSG00000197548	ATG7	*	8.55843	5.02528	5.40468	5.09395	-0.309883	1.22213e-06	7.87251	7.84146	-0.0303817	0.494424
ENSG00000170485	NPAS2	*	8.55298	4.11839	4.63988	4.82206	0.183818	0.00124	6.77906	6.82902	0.0498168	0.391371
ENSG00000169499	PLEKHA2	*	8.55227	7.43047	7.42874	7.71289	0.288777	0.0014889	6.49409	6.01807	-0.477083	2.13949e-11
ENSG00000177425	PAWR	*	8.55226	7.21442	7.47991	6.8181	-0.66611	2.94561e-12	7.05159	6.66499	-0.387394	1.62847e-07
ENSG00000173473	SMARCC1	*	8.55176	7.60495	8.12367	7.38602	-0.742488	7.82231e-12	7.82098	7.52672	-0.29502	2.65179e-08
ENSG00000163931	TKT	*	8.55069	10.2158	9.89424	10.0396	0.145676	0.000252217	6.39658	5.99284	-0.40542	0.000356183
ENSG00000120658	ENOX1	*	8.55025	2.89142	2.79493	2.94496	0.146561	0.103939	8.3734	8.44257	0.0692575	0.124292
ENSG00000174332	GLIS1	*	8.54856	1.00443	2.03467	2.20377	0.169248	0.121504	7.23013	7.4072	0.177259	0.000423651
ENSG00000115760	BIRC6	*	8.54539	7.6892	7.79554	8.04618	0.250896	1.82767e-07	7.60767	7.42228	-0.186255	0.00114408
ENSG00000150093	ITGB1	*	8.54496	9.88217	9.64827	9.11166	-0.540318	1.19086e-09	5.80183	5.8241	0.0215995	0.782108
ENSG00000078403	MLLT10	*	8.54389	4.94131	5.2931	5.23022	-0.0637474	0.210234	7.60169	7.40713	-0.195305	0.000712645
ENSG00000173599	PC	*	8.53489	5.97258	4.36018	4.9324	0.570598	1.72294e-09	6.5287	6.54551	0.0159528	0.787039
ENSG00000167081	PBX3	*	8.5347	3.78327	3.98439	4.36371	0.382222	5.33143e-06	8.10286	8.17521	0.0721247	0.104798
ENSG00000182158	CREB3L2	*	8.53453	6.01428	5.14749	5.78272	0.63628	1.43394e-10	6.74586	6.75855	0.0110623	0.860271
ENSG00000115310	RTN4	*	8.53384	7.95015	8.19148	7.51791	-0.673587	2.7948e-12	7.08824	7.00523	-0.0839253	0.163436
ENSG00000132640	BTBD3	*	8.5318	8.92387	8.24895	7.94696	-0.305518	2.59089e-08	5.74658	4.95521	-0.793788	2.44311e-06
ENSG00000143179	UCK2	*	8.53079	6.93387	6.94608	6.90599	-0.0408076	0.330049	6.30929	6.06652	-0.24386	6.11436e-05
ENSG00000174197	MGA	*	8.52978	8.05316	8.22713	8.19092	-0.0366907	0.359147	7.45662	7.36563	-0.0914564	0.103443
ENSG00000115504	EHBP1	*	8.52885	4.80613	5.27348	5.06865	-0.204487	0.000365742	7.98523	8.02021	0.0348903	0.395593
ENSG00000205213	LGR4	*	8.52715	7.23536	7.60428	6.62921	-0.976936	1.24054e-15	7.39297	7.37252	-0.0210499	0.670666
ENSG00000171723	GPHN	*	8.52539	3.8342	4.26514	4.20085	-0.0669047	0.286261	9.02646	8.95799	-0.068449	0.0739686
ENSG00000100629	CEP128	*	8.52481	4.5046	4.53506	5.26426	0.729701	8.05807e-11	8.43954	8.53452	0.0950712	0.0188875
ENSG00000114251	WNT5A	*	8.52465	8.96919	8.20803	7.7626	-0.450249	0.00135004	5.75418	5.76681	0.0101105	0.921579
ENSG00000135362	PRR5L	*	8.51989	5.50635	4.10374	4.85552	0.746876	1.41526e-10	6.92574	6.98061	0.0541576	0.293535
ENSG00000197702	PARVA	*	8.51844	6.45304	5.87984	5.69569	-0.187447	0.00044251	7.21692	7.16903	-0.0476084	0.291054
ENSG00000172380	GNG12	*	8.51638	8.36836	8.085	8.35114	0.264423	4.30718e-07	7.01332	7.01613	0.00213324	0.965752
ENSG00000152217	SETBP1	*	8.51234	3.67569	3.33603	3.74603	0.398664	4.21289e-05	7.84171	7.93515	0.0941876	0.0623652
ENSG00000104529	EEF1D	*	8.5117	8.59494	8.84865	8.65387	-0.194863	1.58515e-06	NA	NA	NA	NA
ENSG00000168461	RAB31	*	8.51055	7.78902	7.20784	7.43352	0.219573	0.00103536	6.94244	6.92336	-0.0190747	0.754352
ENSG00000068724	TTC7A	*	8.50745	5.21335	4.89276	5.03808	0.142925	0.00788739	5.88141	5.83136	-0.0501698	0.485832
ENSG00000109670	FBXW7	*	8.50715	4.62357	4.9842	4.82435	-0.157083	0.0038812	7.42992	7.3964	-0.0330501	0.472633
ENSG00000145730	PAM	*	8.50658	7.37279	7.83283	8.02832	0.193804	8.05143e-05	8.3347	8.25834	-0.0761907	0.0719578
ENSG00000198846	TOX	*	8.4954	3.29439	3.39995	4.34524	0.943468	4.94964e-09	8.18301	7.99185	-0.191536	0.000246708
ENSG00000079246	XRCC5	*	8.49324	9.69768	9.76775	8.9286	-0.840568	1.22232e-15	7.12048	6.8778	-0.243831	0.000276299
ENSG00000067225	PKM	*	8.49061	11.2681	11.4327	11.302	-0.130059	0.000783644	6.82275	6.5294	-0.294405	0.00790497
ENSG00000086758	HUWE1	*	8.49057	8.13921	8.57063	8.41034	-0.160631	0.000164495	7.26065	6.86657	-0.395212	1.48793e-07
ENSG00000117419	ERI3	*	8.49035	6.1891	6.37947	6.0837	-0.29632	3.13196e-07	6.92574	6.74895	-0.177441	0.000483802
ENSG00000036549	ZZZ3	*	8.48918	6.73384	7.08114	6.66041	-0.420825	7.27929e-09	7.30414	7.1158	-0.18914	0.00307926
ENSG00000173320	STOX2	*	8.48615	4.87935	4.68408	4.62073	-0.0543763	0.342463	6.29666	6.16597	-0.130984	0.0244148
ENSG00000136492	BRIP1	*	8.48419	6.83454	5.85445	6.33554	0.47987	1.23723e-09	7.67791	7.58385	-0.0941516	0.0669447
ENSG00000109686	SH3D19	*	8.48055	6.46026	5.11814	6.8731	1.75374	1.75174e-18	7.38309	7.17686	-0.207042	0.000140645
ENSG00000169045	HNRNPH1	*	8.4772	8.88624	9.24433	8.64955	-0.59432	1.33806e-13	6.23475	5.5024	-0.733666	2.6365e-08
ENSG00000082898	XPO1	*	8.47593	8.53014	8.75282	8.47425	-0.273186	3.46114e-05	6.54892	5.83001	-0.719955	1.93125e-10
ENSG00000169756	LIMS1	*	8.47417	6.85421	6.01924	6.84373	0.823379	3.62424e-14	6.64727	6.74114	0.0939134	0.128245
ENSG00000141867	BRD4	*	8.47376	4.54932	4.5442	4.39631	-0.150621	0.0170101	6.6223	6.41838	-0.204335	0.000670741
ENSG00000160209	PDXK	*	8.47075	8.418	8.13238	7.77729	-0.354819	1.24038e-09	5.67156	5.27092	-0.403641	2.68283e-05
ENSG00000181827	RFX7	*	8.47068	5.21655	5.02747	4.92507	-0.102184	0.0567875	7.51738	7.42383	-0.0937546	0.0427704
ENSG00000175198	PCCA	*	8.46901	3.53571	3.82654	3.76747	-0.0609657	0.385055	8.39993	8.42309	0.0236403	0.571323
ENSG00000136830	FAM129B	*	8.46842	8.40379	8.34844	8.90544	0.556926	3.2611e-13	6.89834	6.88124	-0.018362	0.778732
ENSG00000106571	GLI3	*	8.46383	3.28628	3.00577	3.57732	0.57215	2.34709e-07	7.8303	7.9381	0.108116	0.0165914
ENSG00000135905	DOCK10	*	8.46021	5.56615	6.56368	6.68591	0.123446	0.00390296	8.08989	8.11532	0.0255991	0.563913
ENSG00000122870	BICC1	*	8.45711	6.1589	5.94086	5.85043	-0.0943699	0.0420896	7.94172	7.98856	0.0469457	0.269421
ENSG00000164574	GALNT10	*	8.45682	6.31942	5.43896	6.20255	0.770437	2.81703e-11	6.44678	6.5589	0.11067	0.106108
ENSG00000187498	COL4A1	*	8.45563	8.39074	8.34343	8.85726	0.511329	6.96079e-11	6.81401	6.88118	0.067103	0.197943
ENSG00000186314	PRELID2	*	8.45199	3.59268	3.71165	4.17159	0.46093	1.05606e-06	8.34503	8.47651	0.131648	0.00116857
ENSG00000137073	UBAP2	*	8.45159	5.89276	6.13195	5.94428	-0.188491	6.13475e-05	7.2519	7.03717	-0.215978	0.00033379
ENSG00000235244	DANT2	*	8.45072	0.768802	2.12517	1.56879	-0.573286	0.000214293	5.25754	5.13706	-0.122591	0.21938
ENSG00000106723	SPIN1	*	8.44955	7.43643	7.3343	6.55559	-0.777207	6.26495e-07	6.54032	6.29858	-0.242406	0.00249237
ENSG00000184838	PRR16	*	8.44885	2.26582	2.09951	3.45344	1.35877	1.23292e-11	7.7657	7.86476	0.0988833	0.021687
ENSG00000170017	ALCAM	*	8.44642	7.67802	7.77625	8.16629	0.392195	1.55693e-09	7.48324	7.58793	0.104289	0.0268401
ENSG00000143473	KCNH1	*	8.44618	3.78039	2.95325	4.44312	1.47302	4.62328e-13	8.49667	8.57779	0.0815908	0.0720074
ENSG00000184220	CMSS1	*	8.43847	4.87124	5.35367	5.2335	-0.116648	0.0290526	5.8408	5.69397	-0.145626	0.0343025
ENSG00000174482	LINGO2	*	8.43577	1.81461	1.52799	1.2075	-0.314917	0.0589426	9.3788	9.47382	0.0951955	0.0174768
ENSG00000026508	CD44	*	8.43519	7.56761	7.6982	8.08834	0.386121	4.83563e-10	6.56283	6.8211	0.259184	1.26713e-05
ENSG00000172262	ZNF131	*	8.43288	7.19344	7.24711	7.12994	-0.115491	0.00521864	8.17811	7.99885	-0.180021	0.000702097
ENSG00000169031	COL4A3		8.43037	6.39109	4.58126	5.15597	0.581066	4.05786e-08	5.37439	5.3386	-0.0346007	0.647883
ENSG00000053108	FSTL4		8.42913	4.8342	3.14983	4.84425	1.70436	1.80538e-11	7.89895	8.01677	0.118427	0.0132574
ENSG00000140718	FTO	*	8.42161	5.58939	5.52114	5.55888	0.0374113	0.442421	7.96083	8.04679	0.0859312	0.0433109
ENSG00000138376	BARD1	*	8.40673	6.34696	5.75567	5.70289	-0.0555405	0.24976	6.62697	6.53889	-0.0898009	0.136404
ENSG00000139117	CPNE8	*	8.40629	5.64274	6.09397	5.53341	-0.563294	6.86064e-10	8.14494	8.12016	-0.0254292	0.566652
ENSG00000130702	LAMA5		8.40376	6.26839	6.53809	6.60239	0.0808038	0.205496	6.24202	5.78657	-0.45728	2.05762e-06
ENSG00000138685	FGF2	*	8.40369	7.40355	7.14116	8.21948	1.07902	4.83672e-17	6.16604	5.85758	-0.310141	0.00207487
ENSG00000139083	ETV6	*	8.40115	4.25132	3.85903	4.19279	0.335212	1.23565e-05	7.62486	7.70146	0.07723	0.076231
ENSG00000111799	COL12A1	*	8.40096	9.12437	8.80485	9.11354	0.309781	4.67832e-09	7.10345	6.89874	-0.205886	0.001558
ENSG00000229989	MIR181A1HG	*	8.3928	1.73347	2.99042	2.86885	-0.121491	0.170155	7.33647	7.32495	-0.0117438	0.834479
ENSG00000075413	MARK3	*	8.3927	6.0649	6.32116	6.2852	-0.0350341	0.426355	6.6357	6.5075	-0.129368	0.021881
ENSG00000082701	GSK3B	*	8.38941	5.91789	5.169	5.41926	0.247536	0.000109659	7.80619	7.73877	-0.067939	0.147897
ENSG00000128512	DOCK4	*	8.38407	4.56448	4.86146	5.01888	0.152217	0.00912179	8.5655	8.68526	0.12018	0.00643917
ENSG00000146776	ATXN7L1	*	8.38105	2.42194	3.04247	2.92906	-0.105813	0.225176	7.66531	7.64242	-0.0224083	0.603061
ENSG00000184178	SCFD2	*	8.37983	4.45666	4.6263	5.06666	0.447394	2.83836e-07	8.2626	8.33671	0.074184	0.078587
ENSG00000153395	LPCAT1	*	8.37931	7.2232	7.89013	7.75797	-0.129727	0.00638456	7.14678	6.89003	-0.256962	2.00885e-07
ENSG00000134294	SLC38A2	*	8.37801	9.66743	8.94152	9.15979	0.218662	1.32741e-05	6.11944	5.69322	-0.427687	0.00170487
ENSG00000167491	GATAD2A	*	8.37676	6.13484	6.09434	6.75482	0.662777	1.51169e-11	6.52878	6.28038	-0.250071	0.000134474
ENSG00000102024	PLS3	*	8.37627	9.90033	8.44993	9.19858	0.749384	3.50576e-15	6.20671	5.9916	-0.217412	0.00625944
ENSG00000180357	ZNF609	*	8.37482	5.61712	6.03768	5.8938	-0.146019	0.0018645	7.72642	7.59372	-0.132626	0.00554203
ENSG00000134369	NAV1	*	8.36571	5.62999	5.45737	5.9424	0.483688	1.98128e-08	5.62267	5.8313	0.208548	0.00192501
ENSG00000177570	SAMD12	*	8.36393	3.99452	4.3094	3.9031	-0.40937	3.03546e-06	7.84696	7.86066	0.0136544	0.769456
ENSG00000183092	BEGAIN	*	8.36275	5.09073	5.59517	5.31346	-0.285963	4.19463e-05	5.32747	5.09278	-0.237088	0.00897124
ENSG00000155506	LARP1	*	8.36008	7.81619	8.32193	7.85718	-0.46133	7.5167e-09	6.96475	6.56877	-0.397234	7.21713e-09
ENSG00000169071	ROR2	*	8.35827	4.52024	4.26393	3.66165	-0.615206	2.96592e-07	7.93543	7.92655	-0.00859576	0.839747
ENSG00000058272	PPP1R12A	*	8.3569	7.09044	7.10986	6.77361	-0.336185	8.76292e-09	6.97918	6.91459	-0.065939	0.285201
ENSG00000070950	RAD18	*	8.35437	5.45032	5.65699	5.5471	-0.109562	0.0231676	6.9198	6.78426	-0.136577	0.0086581
ENSG00000100354	TNRC6B	*	8.35419	6.1121	6.72981	6.52834	-0.2021	1.06652e-05	8.03778	7.95397	-0.0843683	0.0612111
ENSG00000134882	UBAC2	*	8.3514	5.45395	5.69336	5.33796	-0.358774	5.93665e-07	6.96661	6.93008	-0.0374038	0.454791
ENSG00000196712	NF1	*	8.35	6.62236	7.47413	7.17403	-0.29971	4.93077e-08	7.86627	7.81253	-0.0537801	0.266397
ENSG00000196782	MAML3		8.34464	2.224	1.62502	1.89372	0.262284	0.0318709	7.92939	7.99219	0.0629765	0.134378
ENSG00000145416	2001-03-01	*	8.34197	2.05301	2.33115	1.77144	-0.576579	7.33491e-05	9.1648	9.21509	0.0503774	0.174488
ENSG00000011454	RABGAP1	*	8.34156	5.95607	6.08905	6.30138	0.212909	1.96465e-05	7.72189	7.55709	-0.16522	0.000269975
ENSG00000135749	PCNX2	*	8.33906	4.43849	4.74563	4.97551	0.2301	7.34736e-05	8.09695	8.17292	0.0762717	0.0711326
ENSG00000139842	CUL4A	*	8.33644	7.20531	7.39554	7.64446	0.255331	4.72869e-06	6.01732	5.66105	-0.357862	2.15806e-06
ENSG00000156011	PSD3	*	8.3346	5.59842	6.53498	6.42024	-0.120645	0.00740698	8.53006	8.59548	0.0657331	0.105114
ENSG00000187164	SHTN1	*	8.33399	5.53399	5.75514	5.86985	0.114732	0.0144905	7.27951	7.21719	-0.0637335	0.234418
ENSG00000005810	MYCBP2	*	8.3296	7.31942	8.20687	7.96705	-0.238403	4.64334e-07	7.96778	7.84008	-0.1287	0.0123896
ENSG00000131374	TBC1D5	*	8.32598	4.878	5.2324	5.67092	0.438196	4.45216e-09	9.91122	9.97892	0.0678422	0.0771318
ENSG00000101126	ADNP	*	8.32574	6.26014	6.33988	5.86957	-0.477123	5.1834e-07	5.89364	5.50074	-0.395257	1.05091e-06
ENSG00000148200	NR6A1	*	8.32438	2.47282	3.25887	2.87108	-0.367065	0.0048867	7.88204	7.92457	0.0427237	0.382001
ENSG00000141376	BCAS3	*	8.32302	3.65066	3.76044	2.72529	-1.03195	7.26166e-11	8.91357	8.9914	0.0780377	0.0383105
ENSG00000102595	UGGT2		8.3221	6.03498	6.19187	5.93394	-0.258779	2.23161e-06	8.01344	7.98409	-0.0299625	0.50138
ENSG00000171132	PRKCE		8.31765	2.78039	3.24894	3.3649	0.11382	0.155935	8.2682	8.34384	0.0757646	0.0790956
ENSG00000164465	DCBLD1	*	8.31613	5.93549	6.6388	7.19325	0.552639	3.20258e-10	NA	NA	NA	NA
ENSG00000158470	B4GALT5	*	8.31607	6.12635	6.73738	6.33718	-0.399747	8.105e-09	6.75417	6.58669	-0.16894	0.00347262
ENSG00000064393	HIPK2		8.31452	5.0374	4.84404	5.88712	1.04077	2.2244e-13	7.11286	7.1652	0.0519627	0.306963
ENSG00000122482	ZNF644	*	8.31355	7.09943	7.2335	7.47798	0.244445	7.58073e-07	7.09863	6.96443	-0.134749	0.0113075
ENSG00000054965	FAM168A	*	8.3127	5.47638	5.85226	5.47741	-0.371176	1.55065e-07	7.40243	7.335	-0.0673097	0.129588
ENSG00000023171	GRAMD1B	*	8.31266	4.7976	4.93519	5.31292	0.375184	3.69345e-07	6.38861	6.30911	-0.0792456	0.160862
ENSG00000168234	TTC39C	*	8.30544	5.60902	4.94295	5.40923	0.463405	8.80818e-09	6.05735	5.90759	-0.149768	0.0687549
ENSG00000196352	CD55	*	8.30235	8.33866	8.33829	7.90882	-0.418966	1.99874e-05	7.26981	6.80929	-0.461049	1.59716e-05
ENSG00000140750	ARHGAP17	*	8.30206	6.038	5.99183	6.33688	0.345577	1.21358e-06	6.86529	6.55097	-0.315691	4.24854e-08
ENSG00000154358	OBSCN	*	8.30001	5.31346	5.50304	5.77179	0.271363	1.49988e-05	6.74126	6.71114	-0.0316407	0.56655
ENSG00000177119	ANO6		8.2957	7.00628	7.33411	7.48806	0.153878	0.000174066	7.84739	7.80082	-0.0474242	0.341717
ENSG00000198886	MT-ND4		8.29402	7.34574	7.82619	7.59637	-0.225061	0.00140572	NA	NA	NA	NA
ENSG00000003096	KLHL13	*	8.29217	6.32586	4.30726	5.96505	1.65745	1.73363e-17	7.15191	7.04573	-0.107193	0.0574302
ENSG00000112992	NNT	*	8.29199	8.14832	7.67893	7.92783	0.247539	5.28035e-07	7.91429	7.91205	-0.00243178	0.958418
ENSG00000088367	EPB41L1	*	8.28929	5.56782	4.88997	5.1306	0.239938	3.22101e-05	6.51645	6.6521	0.135847	0.0366844
ENSG00000187231	SESTD1	*	8.28857	5.97006	6.0627	5.44785	-0.62198	1.03729e-09	7.4257	7.47482	0.0482278	0.345005
ENSG00000188064	WNT7B	*	8.28665	4.65696	4.10941	4.50659	0.400273	4.48234e-06	6.09301	6.04239	-0.0534173	0.548567
ENSG00000153046	CDYL	*	8.28141	5.59022	5.68728	5.37596	-0.311098	3.03697e-06	7.4447	7.40289	-0.0414978	0.360112
ENSG00000163430	FSTL1	*	8.27741	9.43127	8.76534	8.48687	-0.280332	1.67168e-08	4.46077	4.53622	0.0732782	0.461089
ENSG00000167632	TRAPPC9	*	8.27635	3.18093	3.18873	3.24527	0.0584582	0.477652	9.10606	9.14432	0.0385328	0.388022
ENSG00000131473	ACLY	*	8.27597	9.16927	9.32577	9.30631	-0.0202836	0.605802	6.54568	6.10309	-0.443604	7.49342e-12
ENSG00000075292	ZNF638	*	8.27539	7.34282	7.85276	7.36139	-0.491784	1.70318e-11	7.04916	6.91636	-0.133578	0.00925801
ENSG00000080298	RFX3	*	8.27489	3.28221	4.54486	3.86016	-0.692165	3.94488e-09	8.35545	8.39172	0.0363654	0.374841
ENSG00000196141	SPATS2L	*	8.2746	6.81988	6.83769	7.1521	0.313804	9.99657e-08	7.51093	7.52534	0.01402	0.759864
ENSG00000250588	NA	*	8.26957	3.05301	2.99516	3.10543	0.109537	0.202212	8.59319	8.68826	0.0951284	0.0168597
ENSG00000078269	SYNJ2		8.26923	6.87294	6.42796	7.44646	1.02558	6.46693e-14	6.65756	6.6134	-0.0453201	0.48748
ENSG00000188352	FOCAD		8.26488	6.723	6.93981	6.95982	0.0201736	0.629685	8.56126	8.60206	0.0405424	0.292958
ENSG00000088387	DOCK9	*	8.26215	5.65931	5.78453	6.03866	0.255808	8.30105e-06	7.72977	7.80808	0.0785967	0.106141
ENSG00000112769	LAMA4		8.25967	8.10419	7.53763	8.1666	0.6255	6.13333e-11	6.53376	6.48315	-0.0525115	0.510351
ENSG00000133302	SLF1	*	8.25893	7.25392	6.77166	6.44044	-0.330893	3.66984e-08	7.26394	6.74889	-0.516277	5.45457e-10
ENSG00000020577	SAMD4A	*	8.25217	4.32042	3.07853	4.67771	1.60217	3.30061e-14	7.32935	7.29757	-0.0312913	0.526874
ENSG00000148516	ZEB1	*	8.25185	5.48792	5.7449	5.79879	0.0525601	0.265177	7.35304	7.37492	0.0222564	0.627184
ENSG00000145431	PDGFC		8.25163	5.73719	4.92047	6.29547	1.37645	1.52453e-16	7.49095	7.41318	-0.0783359	0.102875
ENSG00000173706	HEG1	*	8.24721	6.52369	6.08996	6.56241	0.460125	7.11336e-07	6.23292	6.16726	-0.0668669	0.392886
ENSG00000164597	COG5	*	8.24518	5.56028	6.03344	5.84184	-0.192126	0.000153212	8.31445	8.31701	0.00253305	0.953076
ENSG00000172765	TMCC1		8.24493	4.38066	4.47349	4.15503	-0.320804	1.38219e-05	7.60227	7.6699	0.0677238	0.125819
ENSG00000078369	GNB1		8.24461	7.61024	6.97203	7.06806	0.0960044	0.0212632	6.5679	6.39158	-0.177245	0.00557921
ENSG00000154217	PITPNC1	*	8.24238	4.70639	4.25226	3.6289	-0.633382	1.21735e-07	7.82207	7.88327	0.0613449	0.178696
ENSG00000186350	RXRA	*	8.23578	5.75272	6.37682	6.20281	-0.172351	0.000725511	7.15759	6.95411	-0.204737	0.000153929
ENSG00000144426	NBEAL1	*	8.23409	5.91	6.95165	6.31026	-0.64138	9.58096e-13	7.55495	7.59051	0.0348636	0.427292
ENSG00000070882	OSBPL3	*	8.23379	5.5527	5.82536	6.21905	0.394444	1.31795e-08	7.54146	7.5404	-0.00158873	0.979562
ENSG00000131711	MAP1B	*	8.23014	8.08549	7.77395	9.10321	1.33447	5.13876e-13	6.88345	6.8668	-0.0171672	0.734079
ENSG00000117298	ECE1	*	8.22714	6.98922	7.23674	7.31851	0.084294	0.0408372	6.76955	6.60431	-0.1666	0.0071418
ENSG00000167693	NXN		8.22372	5.20585	4.63617	6.01112	1.37405	1.60072e-15	6.75615	6.71863	-0.0387613	0.543097
ENSG00000078140	UBE2K	*	8.22364	6.05718	6.79392	6.09087	-0.703895	1.44535e-11	6.42121	6.11166	-0.310753	2.38771e-05
ENSG00000198879	SFMBT2	*	8.22363	4.26993	4.03393	4.45067	0.419691	5.601e-07	7.49628	7.37559	-0.120098	0.0203218
ENSG00000123636	BAZ2B	*	8.22282	5.40893	6.22026	5.58559	-0.632448	1.62921e-11	7.77352	7.73141	-0.0426746	0.38484
ENSG00000198648	STK39	*	8.22143	5.08957	4.8489	5.64666	0.797963	3.01476e-12	7.53376	7.65885	0.124744	0.00517792
ENSG00000162591	MEGF6	*	8.21663	5.00196	4.76404	5.04424	0.287753	3.37932e-05	6.54848	6.38407	-0.165832	0.00895774
ENSG00000018510	AGPS	*	8.21243	7.63159	7.87195	8.24809	0.376145	1.39447e-09	7.41489	7.20043	-0.215622	0.00088052
ENSG00000133121	STARD13	*	8.21235	3.54932	3.40946	4.33109	0.91319	2.20468e-09	6.26654	6.35677	0.0907386	0.116382
ENSG00000137764	MAP2K5	*	8.21151	3.08607	3.31185	2.53565	-0.778785	2.73731e-08	8.02468	8.02217	-0.00187263	0.962886
ENSG00000109586	GALNT7	*	8.2115	6.60983	6.71793	6.50594	-0.21218	6.08611e-05	7.00353	6.89123	-0.113335	0.031648
ENSG00000152818	UTRN		8.21026	6.69266	6.91452	7.38046	0.469978	2.36927e-08	8.64092	8.66699	0.0260447	0.489402
ENSG00000105976	MET	*	8.20813	8.26878	8.47301	8.67594	0.198412	1.43827e-05	7.29599	7.10512	-0.191601	0.00173052
ENSG00000106780	MEGF9	*	8.20615	7.4362	6.77709	7.13585	0.38569	0.0543347	7.78346	7.59383	-0.189993	0.000565353
ENSG00000175115	PACS1	*	8.20366	4.71396	4.69492	5.10056	0.405397	1.0123e-07	7.19633	7.18208	-0.0146723	0.765695
ENSG00000067057	PFKP		8.20222	7.418	7.56793	8.34689	0.778648	7.52216e-15	5.97491	5.59927	-0.377391	1.36056e-06
ENSG00000197603	C5orf42	*	8.19924	7.35279	6.94345	7.30791	0.366628	5.55971e-09	8.31616	8.24139	-0.0750827	0.0703561
ENSG00000100266	PACSIN2	*	8.19779	5.76807	6.00599	5.07693	-0.933355	3.58899e-12	7.05772	7.07141	0.0135536	0.786138
ENSG00000132182	NUP210	*	8.1963	6.71472	6.068	6.46274	0.390755	5.01259e-07	6.67042	6.18546	-0.486739	4.79092e-12
ENSG00000077942	FBLN1	*	8.19614	7.78345	6.32995	6.4717	0.134706	0.00505514	6.74042	6.5459	-0.195704	0.00066739
ENSG00000144036	EXOC6B	*	8.19453	4.56448	4.9031	5.11097	0.206686	0.000280761	8.80239	8.87346	0.0710846	0.0690263
ENSG00000162402	USP24	*	8.19294	7.07229	7.54489	7.39774	-0.146957	0.000324749	7.43941	7.31583	-0.123476	0.0127481
ENSG00000130147	SH3BP4		8.19269	6.79367	5.79604	7.24982	1.45759	2.96809e-15	6.63192	6.22064	-0.411995	3.03864e-06
ENSG00000173821	RNF213	*	8.19213	7.53592	7.79799	8.28933	0.490678	4.51345e-11	6.20155	6.16922	-0.0330318	0.655152
ENSG00000079691	CARMIL1	*	8.19131	5.58362	5.95173	6.05402	0.102708	0.0249217	7.92163	7.93844	0.0167739	0.711516
ENSG00000107929	LARP4B	*	8.18851	5.97637	6.1519	6.29088	0.139389	0.00173641	6.77296	6.53114	-0.242934	4.87419e-05
ENSG00000166233	ARIH1	*	8.18675	6.27557	6.4432	6.05925	-0.385088	6.35064e-09	7.22224	7.0748	-0.14848	0.00351751
ENSG00000133812	SBF2		8.18571	5.63159	6.31359	6.17393	-0.139313	0.0016892	8.5572	8.56689	0.009361	0.820361
ENSG00000134508	CABLES1	*	8.18321	5.21335	5.53215	5.10724	-0.423189	3.06726e-07	5.48844	5.34435	-0.145538	0.0820903
ENSG00000162337	LRP5	*	8.18238	5.92705	6.40689	5.94615	-0.462008	4.02088e-09	6.85613	6.61415	-0.242824	1.95732e-05
ENSG00000143614	GATAD2B	*	8.18003	4.33817	4.80135	4.40392	-0.403715	2.87088e-06	7.03658	6.82052	-0.218149	0.000575246
ENSG00000227036	LINC00511	*	8.1781	2.18093	2.77927	3.42317	0.635803	2.68563e-07	7.70643	7.86095	0.155424	0.00119686
ENSG00000156831	NSMCE2	*	8.17258	4.33621	4.5679	4.49855	-0.0689524	0.239702	7.71991	7.69994	-0.0202951	0.666623
ENSG00000179241	LDLRAD3	*	8.17231	3.86173	3.99351	4.64285	0.652298	5.88957e-08	7.71601	7.70224	-0.0139205	0.749576
ENSG00000163635	ATXN7	*	8.17228	4.86989	5.43736	5.20663	-0.230373	8.3624e-05	6.70313	6.57034	-0.133474	0.0161773
ENSG00000143207	RFWD2	*	8.17194	5.65774	5.79193	5.76607	-0.0250095	0.595524	8.01201	7.9592	-0.0534686	0.249719
ENSG00000114270	COL7A1	*	8.17082	7.32784	7.91587	8.82796	0.913271	2.87114e-14	5.19516	4.87654	-0.321554	0.00447852
ENSG00000139746	RBM26	*	8.16937	6.37876	7.18706	6.69912	-0.488499	1.01439e-10	6.91602	6.6563	-0.2596	2.89906e-05
ENSG00000065243	PKN2	*	8.16878	6.82583	6.59007	7.05066	0.459716	1.28568e-10	7.28768	7.22689	-0.0612565	0.207156
ENSG00000113384	GOLPH3	*	8.16644	8.13103	7.88924	8.0274	0.138671	0.000574116	7.26372	7.06639	-0.198791	0.00189301
ENSG00000205531	NAP1L4	*	8.16582	7.3494	7.46536	7.42643	-0.0379694	0.353527	5.7679	5.47198	-0.297628	0.000226573
ENSG00000197321	SVIL		8.16288	5.98578	6.06455	6.30323	0.235814	9.1042e-05	7.22952	7.34435	0.114431	0.0241742
ENSG00000156026	MCU	*	8.16119	5.75419	5.90832	5.94644	0.0381968	0.408825	7.23736	7.23946	0.00176011	0.970022
ENSG00000143398	PIP5K1A		8.15822	6.5224	6.72156	6.91824	0.195963	0.000106951	6.46924	6.01142	-0.459227	1.93012e-06
ENSG00000110713	NUP98	*	8.15747	7.54805	7.82677	7.63746	-0.186572	5.62958e-05	7.06557	6.78795	-0.279353	1.50478e-05
ENSG00000165072	MAMDC2	*	8.15586	5.26272	3.70363	3.15344	-0.507309	0.000436419	NA	NA	NA	NA
ENSG00000159217	IGF2BP1	*	8.15128	5.79045	6.82439	6.08503	-0.732039	9.24784e-12	5.60895	5.32177	-0.289181	0.00393961
ENSG00000081026	MAGI3	*	8.14915	5.06253	5.43951	5.63827	0.199341	0.000389788	8.12257	8.11805	-0.00434439	0.918556
ENSG00000105926	MPP6	*	8.14619	6.20047	6.41563	6.22459	-0.190963	5.12755e-05	7.11676	7.0328	-0.0846969	0.15365
ENSG00000127481	UBR4		8.1447	7.57574	8.12011	7.97599	-0.143272	0.00037939	7.11237	6.8597	-0.253298	2.11167e-06
ENSG00000135862	LAMC1	*	8.14185	8.47661	8.23704	8.63434	0.396761	9.40365e-10	7.04505	7.01148	-0.032584	0.516178
ENSG00000035403	VCL		8.13961	8.52304	7.75387	8.81436	1.05777	1.35271e-16	6.64155	6.48943	-0.153047	0.0378808
ENSG00000115935	WIPF1	*	8.13942	5.29236	4.0301	4.77887	0.74889	1.20214e-10	NA	NA	NA	NA
ENSG00000240498	CDKN2B-AS1		8.1388	3.45123	3.55507	3.09877	-0.468271	1.26881e-05	7.09718	7.02306	-0.0743253	0.138948
ENSG00000204842	ATXN2		8.13613	4.89941	5.10581	4.9148	-0.191232	0.000425837	6.86347	6.68026	-0.184474	0.0014263
ENSG00000184305	CCSER1		8.13396	2.5628	2.62294	2.5325	-0.097688	0.31568	9.97396	10.0686	0.0947263	0.00878086
ENSG00000115159	GPD2	*	8.13365	6.97416	7.32669	7.05154	-0.275563	1.20212e-07	7.31663	7.22648	-0.0906369	0.0597478
ENSG00000166402	TUB		8.13066	6.23088	5.3618	5.9427	0.57886	7.63918e-10	5.83048	5.66353	-0.16572	0.0346574
ENSG00000224699	LAMTOR5-AS1	*	8.12962	2.93873	3.28716	2.08482	-1.19836	1.17713e-09	5.55139	5.48974	-0.0621982	0.436676
ENSG00000116560	SFPQ	*	8.12892	8.26014	8.46625	8.13236	-0.334656	3.84951e-09	6.06128	5.40543	-0.65685	3.31977e-08
ENSG00000146247	PHIP	*	8.12825	7.08286	7.51236	7.10773	-0.405742	5.11755e-10	7.0836	6.9305	-0.154072	0.00855782
ENSG00000204054	LINC00963	*	8.12625	6.80187	5.38896	5.99724	0.600081	8.37903e-11	6.12408	5.62001	-0.505924	8.93448e-06
ENSG00000166444	ST5		8.12615	4.96435	5.04279	5.47111	0.428126	1.27039e-07	6.91842	6.97523	0.0575447	0.248117
ENSG00000214113	LYRM4	*	8.12583	4.66635	4.85912	4.76283	-0.0974371	0.0855935	6.69476	6.63045	-0.0658351	0.236186
ENSG00000011426	ANLN	*	8.12461	8.58444	8.43681	8.81958	0.381426	7.38083e-10	6.37368	6.2576	-0.117573	0.0712681
ENSG00000147065	MSN	*	8.12272	9.4785	8.23712	9.40908	1.17214	8.62758e-17	6.60305	6.57391	-0.0278512	0.602427
ENSG00000087095	NLK	*	8.12209	4.34013	4.67913	4.26856	-0.411727	2.72183e-07	7.27491	7.17799	-0.0966406	0.0384999
ENSG00000151883	PARP8	*	8.1212	4.96181	5.48145	5.44141	-0.038847	0.449503	7.65294	7.60323	-0.0503284	0.284733
ENSG00000166326	TRIM44		8.1211	7.11267	6.97694	7.37883	0.400592	1.47873e-09	7.2705	7.25943	-0.0119468	0.810918
ENSG00000231365	AL359915.2	*	8.12058	3.93614	4.51849	4.34324	-0.175084	0.00348138	7.03408	6.9021	-0.131848	0.00915288
ENSG00000196923	PDLIM7	*	8.11846	6.65578	5.63596	6.3742	0.742953	3.26678e-10	3.96033	3.97371	0.0108642	0.919934
ENSG00000038532	CLEC16A	*	8.11632	4.67414	4.45818	5.04142	0.584225	8.174e-10	7.27971	7.30873	0.0294004	0.544792
ENSG00000224020	MIR181A2HG	*	8.11372	1.75712	1.54763	0.935132	-0.608443	0.000202235	NA	NA	NA	NA
ENSG00000116350	SRSF4	*	8.11294	6.19073	6.49273	6.28103	-0.210581	3.41188e-05	5.71809	5.33765	-0.382389	5.73285e-05
ENSG00000228340	MIR646HG	*	8.11277	0.859	1.27957	1.07984	-0.195179	0.184836	8.44004	8.40568	-0.0337872	0.448599
ENSG00000160563	MED27	*	8.11028	4.37876	4.45539	4.82915	0.378364	3.47232e-06	7.99479	7.94162	-0.0527551	0.237846
ENSG00000117569	PTBP2	*	8.10504	4.44031	5.48826	4.50655	-0.982864	6.44936e-13	7.149	7.03834	-0.111681	0.0780528
ENSG00000004864	SLC25A13	*	8.10469	6.42932	6.4832	6.89255	0.409864	1.32285e-09	7.57538	7.44746	-0.128229	0.00716865
ENSG00000147421	HMBOX1		8.10402	3.86445	4.7746	3.43467	-1.3414	3.452e-14	6.98751	6.98711	-0.000178283	0.99894
ENSG00000230124	ACBD6	*	8.10358	5.47371	5.91238	5.66521	-0.24607	6.66943e-06	7.89891	7.7956	-0.103444	0.0239585
ENSG00000134371	CDC73	*	8.10246	5.66088	6.02013	5.88021	-0.139079	0.00253717	7.15394	7.07354	-0.0813827	0.108407
ENSG00000109685	NSD2		8.10116	7.51743	7.64852	7.11748	-0.532426	1.46127e-11	6.55771	6.26123	-0.298757	2.30169e-05
ENSG00000169519	METTL15		8.09638	4.40706	4.46155	4.88603	0.427015	2.17168e-07	8.56595	8.64761	0.0815698	0.0419887
ENSG00000109756	RAPGEF2		8.09605	5.81812	6.2595	6.70706	0.442082	2.72867e-07	7.82044	7.70869	-0.11196	0.0200159
ENSG00000198700	IPO9		8.09484	7.57012	7.12693	7.43804	0.309558	4.21421e-08	6.2498	5.90005	-0.351237	7.89326e-05
ENSG00000146555	SDK1	*	8.0945	1.94389	1.74084	2.02619	0.283114	0.0206303	9.32458	9.38259	0.0582761	0.259542
ENSG00000196284	SUPT3H	*	8.09285	2.27404	2.8911	3.23226	0.345027	0.000398853	8.44063	8.49948	0.0593138	0.148345
ENSG00000112877	CEP72	*	8.09173	4.92965	5.19361	5.35175	0.155493	0.00732136	6.44797	6.15036	-0.299163	3.82727e-05
ENSG00000095787	WAC	*	8.08787	6.85627	6.23305	7.01379	0.780784	4.09994e-14	6.8304	6.46993	-0.362275	7.4397e-08
ENSG00000071626	DAZAP1		8.08013	6.42932	7.0484	6.73983	-0.308679	1.46858e-07	5.12485	4.4847	-0.642831	4.41824e-08
ENSG00000173120	KDM2A		8.07922	6.07846	6.58253	6.59329	0.0105201	0.806175	7.33882	7.21156	-0.12833	0.0140608
ENSG00000171862	PTEN		8.07916	7.38446	7.86104	7.85579	-0.00490062	0.903377	7.17149	6.60799	-0.564242	5.21904e-11
ENSG00000106049	HIBADH	*	8.07583	5.80684	6.18853	5.73919	-0.446985	3.45937e-09	7.40594	7.35154	-0.0540534	0.285848
ENSG00000037474	NSUN2	*	8.07493	8.2671	8.80574	8.91235	0.107651	0.00648676	6.74113	6.37428	-0.368501	6.94589e-07
ENSG00000145685	LHFPL2	*	8.07424	5.03498	6.38901	6.53303	0.144401	0.00206049	7.90668	7.94993	0.0436688	0.29761
ENSG00000161011	SQSTM1		8.07379	9.42626	10.2625	10.2894	0.0207309	0.658452	6.94338	6.48117	-0.462898	0.00143823
ENSG00000135365	PHF21A	*	8.07274	3.65696	4.39747	3.44493	-0.937945	2.84454e-10	7.78754	7.80792	0.0199901	0.671283
ENSG00000153827	TRIP12	*	8.07171	7.63917	8.10115	8.16215	0.0599912	0.134595	7.0226	6.94755	-0.0765597	0.19768
ENSG00000135541	AHI1		8.07133	5.85832	6.12604	5.83964	-0.285912	5.64207e-06	7.4071	7.43757	0.0302039	0.529287
ENSG00000180891	CUEDC1	*	8.06981	5.40613	4.90939	5.3699	0.456894	2.61462e-08	6.28359	6.18247	-0.101503	0.108257
ENSG00000133657	ATP13A3	*	8.06958	7.98406	7.63805	9.18906	1.55185	4.89568e-20	6.59724	6.35141	-0.246194	0.000300474
ENSG00000170242	USP47	*	8.06337	7.04252	7.26722	7.70289	0.435002	2.1789e-10	7.64181	7.62882	-0.0140553	0.782153
ENSG00000072803	FBXW11	*	8.05967	6.37111	6.79914	6.40687	-0.392445	2.04434e-09	7.37766	7.22432	-0.153164	0.00156751
ENSG00000126091	ST3GAL3		8.05904	2.52885	2.80171	2.62293	-0.173261	0.0662417	7.32176	7.39655	0.0756106	0.110379
ENSG00000251003	ZFPM2-AS1		8.05868	2.25755	3.49494	2.73917	-0.771908	5.24026e-06	7.664	7.65088	-0.0126402	0.794687
ENSG00000113645	WWC1		8.05849	5.90472	5.74947	6.53721	0.779266	6.19109e-12	7.43724	7.25018	-0.188284	0.00111149
ENSG00000169180	XPO6		8.05567	7.04733	7.49666	7.69364	0.197548	3.59773e-05	7.14839	6.75467	-0.394463	1.02594e-11
ENSG00000110497	AMBRA1	*	8.05529	5.10232	5.06523	4.84271	-0.223503	0.000126945	7.47879	7.38496	-0.0939375	0.0353623
ENSG00000182389	CACNB4	*	8.05394	3.76005	2.63394	3.13081	0.50591	1.56967e-05	7.30505	7.43039	0.125442	0.0113264
ENSG00000139173	TMEM117	*	8.05195	2.77461	2.57916	2.12775	-0.457977	0.000843343	8.82585	8.92668	0.101024	0.0128349
ENSG00000164151	ICE1		8.05127	8.34172	8.71098	8.68166	-0.0284414	0.473045	7.85028	7.71162	-0.139312	0.00222091
ENSG00000139514	SLC7A1		8.04927	6.30546	6.21327	5.68601	-0.534232	2.44664e-05	6.18311	5.82898	-0.355007	6.98362e-06
ENSG00000197969	VPS13A		8.04646	6.6687	7.20124	6.84886	-0.352735	3.92566e-09	7.73189	7.66877	-0.0635282	0.139448
ENSG00000181555	SETD2		8.0455	6.81214	7.27267	6.9099	-0.363968	8.29797e-09	7.252	7.1173	-0.134995	0.00702505
ENSG00000131504	DIAPH1	*	8.04404	6.52713	6.76908	6.91017	0.141212	0.00269328	6.56547	6.41242	-0.154385	0.0386637
ENSG00000100239	PPP6R2	*	8.04251	5.28119	5.51026	5.39774	-0.110984	0.0244473	6.41468	6.13716	-0.277417	2.06919e-05
ENSG00000151229	SLC2A13		8.04013	5.56448	5.05103	3.70971	-1.35172	4.85435e-10	7.54795	7.5129	-0.0348065	0.422119
ENSG00000034677	RNF19A	*	8.037	7.06342	5.86747	5.82961	-0.0430053	0.357157	6.61795	6.52311	-0.0960258	0.202014
ENSG00000123352	SPATS2		8.0327	4.98953	5.44869	5.04968	-0.399637	2.28807e-07	7.42915	7.25036	-0.179257	0.000506163
ENSG00000100644	HIF1A	*	8.03159	8.90464	6.82356	9.12545	2.3028	8.84075e-21	4.37409	4.35906	-0.0169433	0.897009
ENSG00000112242	E2F3	*	8.02973	5.0849	5.2923	5.21539	-0.0826783	0.164412	6.44779	6.05745	-0.392076	4.72628e-07
ENSG00000005889	ZFX		8.02961	7.13145	7.30555	6.79935	-0.504893	4.81785e-10	6.38989	5.98631	-0.404876	0.000285808
ENSG00000189079	ARID2		8.02854	5.80613	5.81317	5.73953	-0.0747687	0.112562	7.57112	7.5197	-0.0523061	0.258828
ENSG00000152270	PDE3B		8.02827	5.49233	5.94056	4.92426	-1.02349	6.93924e-11	7.479	7.45198	-0.0273843	0.53627
ENSG00000138758	2011-09-01	*	8.02623	7.4976	7.73359	8.0091	0.275426	3.65423e-08	6.29334	6.15479	-0.139368	0.0254188
ENSG00000163848	ZNF148	*	8.02338	6.3615	6.71569	5.9269	-0.788539	2.78416e-13	7.07024	6.99582	-0.0753184	0.152511
ENSG00000130382	MLLT1	*	8.0204	5.95224	6.24585	5.78186	-0.466328	2.41175e-07	5.83553	5.59784	-0.239922	0.00535462
ENSG00000091436	MAP3K20		8.01874	6.96594	7.47611	6.60366	-0.877101	1.715e-13	6.41285	6.30368	-0.109956	0.10216
ENSG00000003436	TFPI	*	8.01844	7.40355	7.37401	6.76515	-0.61405	3.35304e-07	NA	NA	NA	NA
ENSG00000030066	NUP160		8.01801	8.09784	8.31592	7.92113	-0.393915	5.91423e-09	6.97725	6.73514	-0.24324	0.00018107
ENSG00000105855	ITGB8		8.0152	6.5774	6.28151	6.9128	0.626049	9.27137e-11	6.7438	6.7305	-0.014781	0.803748
ENSG00000074800	ENO1		8.01241	11.5457	10.8524	11.6042	0.756144	2.85332e-09	5.23694	4.60347	-0.634978	1.1901e-09
ENSG00000163681	SLMAP		8.01195	6.22347	6.76912	6.71889	-0.0501417	0.236869	7.55419	7.49995	-0.0551859	0.300496
ENSG00000117859	OSBPL9	*	8.01188	7.45395	7.1834	7.72179	0.535785	1.69261e-11	7.74787	7.63933	-0.109275	0.0293329
ENSG00000101974	ATP11C		8.01119	6.71321	7.55487	6.76012	-0.796667	8.04442e-14	7.01205	7.00363	-0.00901687	0.870125
ENSG00000204138	PHACTR4	*	8.01069	5.35473	5.14556	5.51543	0.37153	3.85231e-07	7.10693	6.94859	-0.159613	0.00674522
ENSG00000113569	NUP155		8.01005	8.84122	9.39446	9.27902	-0.115598	0.00326002	7.90885	7.60395	-0.305958	5.38383e-07
ENSG00000055917	PUM2	*	8.00853	5.91198	6.16127	5.89516	-0.26637	3.10782e-06	6.86363	6.61313	-0.251729	0.000111932
ENSG00000138430	OLA1		8.00771	6.33228	6.15903	6.23613	0.0787163	0.0777806	7.3705	7.20359	-0.167389	0.000335133
ENSG00000146373	RNF217	*	8.00635	5.33326	5.97135	5.11104	-0.861902	4.23764e-13	6.77129	6.84218	0.0708971	0.178197
ENSG00000141526	SLC16A3	*	8.00388	7.90951	6.80384	7.93316	1.1302	9.09355e-16	5.19595	4.52213	-0.677345	1.15113e-06
ENSG00000138640	FAM13A		8.00347	4.91395	5.69673	5.17568	-0.519924	6.72743e-10	8.17824	8.15419	-0.0239474	0.556859
ENSG00000004534	RBM6		8.00331	5.46026	5.97807	5.79602	-0.182728	0.000138711	7.08858	7.03288	-0.0561749	0.277868
ENSG00000028310	BRD9	*	8.00139	6.43299	7.0985	6.95345	-0.147105	0.00150177	6.68093	6.23616	-0.446624	1.48176e-06
ENSG00000147316	MCPH1		8.00058	5.10808	5.40587	5.3479	-0.0539691	0.279581	6.55443	6.50551	-0.0503481	0.388213
ENSG00000147162	OGT	*	8.00036	7.56112	7.89674	7.35169	-0.547019	1.03935e-10	5.38781	5.06783	-0.321592	0.00146066
ENSG00000105983	LMBR1	*	7.99979	5.79475	5.84576	4.76635	-1.08054	8.08383e-15	7.27182	7.18916	-0.0825167	0.0881083
ENSG00000102780	DGKH	*	7.99869	5.60983	6.33757	5.69661	-0.647552	3.85217e-11	7.28809	7.15274	-0.136039	0.00859792
ENSG00000135540	NHSL1		7.99824	2.59597	2.75072	2.51708	-0.237041	0.0162601	7.35486	7.37324	0.0187821	0.704584
ENSG00000278259	MYO19		7.99628	7.04282	7.02987	7.07792	0.0492466	0.236621	5.45873	4.95205	-0.510453	2.23965e-08
ENSG00000151240	DIP2C	*	7.99261	3.39957	2.88019	3.39523	0.522801	2.78796e-06	7.36691	7.38971	0.0236443	0.730675
ENSG00000101871	MID1		7.99233	6.00381	6.19287	6.36184	0.166651	0.000553497	8.00733	7.9625	-0.0452355	0.309101
ENSG00000072134	EPN2	*	7.99167	4.40893	5.31334	4.61199	-0.702899	2.80822e-11	6.14816	6.04527	-0.104413	0.103968
ENSG00000146263	MMS22L		7.98916	5.97195	6.24893	5.72662	-0.521371	9.20202e-10	6.96542	6.79129	-0.175541	0.00249977
ENSG00000138448	ITGAV		7.98675	9.5046	9.70991	9.72291	0.00578554	0.882508	6.15897	6.03687	-0.122638	0.0617652
ENSG00000090686	USP48		7.98563	6.22665	6.14147	6.35128	0.208849	1.74745e-05	6.93749	6.74628	-0.192154	0.000320782
ENSG00000198265	HELZ		7.98148	6.00752	6.3087	6.35448	0.0447974	0.307748	7.4658	7.3672	-0.0984865	0.0240414
ENSG00000137522	RNF121		7.97859	4.77606	4.81215	4.83943	0.0291004	0.613213	5.9449	6.02153	0.0759303	0.259233
ENSG00000143322	ABL2	*	7.97575	6.52369	6.43139	7.38807	0.951478	2.94476e-14	6.99126	6.85067	-0.141873	0.00939764
ENSG00000063438	AHRR	*	7.97513	5.20155	6.08756	5.41029	-0.679528	1.5942e-09	7.60749	7.32027	-0.287793	2.88243e-07
ENSG00000102804	TSC22D1	*	7.97398	7.6961	6.44327	7.03723	0.592551	8.26972e-12	6.47756	6.47683	-0.00293095	0.980567
ENSG00000048471	SNX29	*	7.97273	3.94903	3.53141	3.43649	-0.101887	0.186335	8.40024	8.46104	0.0611874	0.191699
ENSG00000138095	LRPPRC	*	7.97185	7.86122	8.51471	8.0931	-0.421869	3.90116e-11	6.99189	6.53195	-0.46095	5.52864e-09
ENSG00000139132	FGD4		7.97028	4.47282	4.3049	4.38833	0.0871994	0.154087	7.87466	7.80976	-0.0652586	0.144341
ENSG00000123094	RASSF8	*	7.96733	6.49935	6.13439	6.64901	0.513666	1.29297e-10	7.01268	7.10715	0.0932418	0.0843781
ENSG00000172915	NBEA		7.96718	4.20047	5.36461	4.82648	-0.533839	1.42066e-08	8.84479	8.92044	0.0757264	0.0505355
ENSG00000165304	MELK		7.96716	7.13287	6.67749	6.95765	0.280146	5.70357e-07	7.19961	6.99464	-0.206093	0.000536728
ENSG00000159176	CSRP1	*	7.96608	9.45146	7.26357	8.97035	1.71678	8.32562e-16	5.26642	5.12492	-0.144986	0.17554
ENSG00000066279	ASPM	*	7.96604	8.70363	8.72038	8.49117	-0.229889	5.37878e-07	6.63331	6.4038	-0.230984	0.00227926
ENSG00000107863	ARHGAP21		7.96563	7.17518	6.86837	7.18372	0.315796	1.54543e-07	6.99297	6.94516	-0.0486486	0.348008
ENSG00000074964	ARHGEF10L	*	7.96532	4.71094	4.94279	5.20711	0.262202	8.91588e-05	6.82164	6.71374	-0.107235	0.0458116
ENSG00000141068	KSR1		7.96386	3.8726	3.98371	4.81801	0.84387	1.66181e-10	6.84332	6.88737	0.0439983	0.38994
ENSG00000109920	FNBP4	*	7.96352	6.55058	6.7521	6.34929	-0.405063	2.46068e-09	7.06535	6.65754	-0.409348	1.63828e-07
ENSG00000113810	SMC4	*	7.9614	8.20477	8.48929	7.93041	-0.559688	5.13255e-10	NA	NA	NA	NA
ENSG00000125676	THOC2		7.96138	7.09451	7.71622	7.2266	-0.489561	1.68596e-11	6.70226	6.54753	-0.156296	0.0286147
ENSG00000124486	USP9X	*	7.9606	8.25145	8.09432	8.29306	0.198052	3.51346e-05	7.09125	6.82575	-0.266705	0.000256111
ENSG00000068305	MEF2A		7.96014	6.29792	6.42562	6.3203	-0.10417	0.0171243	7.48162	7.45759	-0.0247092	0.609519
ENSG00000008256	CYTH3	*	7.9583	5.99638	5.58534	5.72878	0.140332	0.00624048	6.93565	6.62388	-0.313713	5.89343e-07
ENSG00000134909	ARHGAP32		7.95794	3.86445	4.68538	3.96656	-0.725873	3.89575e-09	7.29487	7.34879	0.0542865	0.255694
ENSG00000139154	AEBP2	*	7.95772	5.26169	5.31422	5.06444	-0.253051	0.000208268	8.26267	8.21814	-0.044952	0.293768
ENSG00000101972	STAG2		7.95764	8.20867	8.74146	7.3082	-1.43775	2.60455e-17	7.41427	7.32476	-0.0904896	0.0968456
ENSG00000074657	ZNF532		7.9576	5.76151	6.02014	5.68101	-0.341395	1.52301e-07	6.65427	6.51933	-0.136897	0.0195698
ENSG00000168487	BMP1		7.95651	6.20907	6.05416	6.42162	0.371479	2.12718e-07	4.97314	4.86113	-0.115804	0.24342
ENSG00000007168	PAFAH1B1	*	7.95492	7.41522	7.63995	7.10687	-0.533541	4.42387e-12	6.61958	6.32559	-0.295593	5.85036e-05
ENSG00000015676	NUDCD3	*	7.95424	5.67879	5.61703	5.86114	0.245533	9.22512e-06	6.74729	6.56064	-0.187294	0.000664703
ENSG00000117868	ESYT2		7.95411	7.45485	6.68911	7.10809	0.419205	3.71646e-10	6.36624	6.19887	-0.169007	0.0128978
ENSG00000174099	MSRB3		7.95357	6.28933	5.32262	3.70495	-1.6152	1.78028e-15	7.17053	7.09539	-0.0750166	0.138421
ENSG00000153914	SREK1	*	7.95303	6.69304	6.93425	6.85531	-0.0787917	0.0604669	5.94105	5.76477	-0.176114	0.0145592
ENSG00000171456	ASXL1		7.9527	6.41498	6.64468	6.68453	0.0366476	0.390111	6.79955	6.47848	-0.32229	2.76429e-06
ENSG00000054118	THRAP3	*	7.9525	7.57033	7.69501	7.43617	-0.261107	8.19412e-06	6.70103	6.39708	-0.305708	7.6818e-06
ENSG00000014164	ZC3H3		7.95206	2.99948	3.38931	3.31039	-0.073191	0.355005	6.5114	6.36647	-0.145718	0.0174286
ENSG00000163590	PPM1L	*	7.9505	4.60088	5.03981	3.84589	-1.19508	2.41913e-13	7.86991	7.94423	0.0752017	0.112584
ENSG00000170396	ZNF804A		7.95016	1.69725	2.32924	2.64515	0.31618	0.0086347	8.09764	8.08139	-0.0167605	0.715144
ENSG00000164916	FOXK1		7.94877	6.29236	6.27314	6.39055	0.112556	0.0176205	6.28157	6.15541	-0.128076	0.0447406
ENSG00000187098	MITF		7.94792	5.26479	5.39393	6.15461	0.755302	2.31218e-10	7.58539	7.42253	-0.163515	0.00476721
ENSG00000100207	TCF20		7.94676	6.57657	7.02582	6.46185	-0.565521	2.98229e-11	7.10706	6.99076	-0.11667	0.012946
ENSG00000196792	STRN3		7.94667	5.14328	5.11038	5.31037	0.202907	0.000338568	6.55756	6.46593	-0.0919023	0.0885568
ENSG00000150347	ARID5B	*	7.94618	5.35376	4.8863	6.06364	1.19574	4.77987e-09	7.62923	7.32834	-0.301203	2.15023e-05
ENSG00000143164	DCAF6		7.94453	6.46611	7.20199	6.53694	-0.660667	2.89251e-12	7.25599	7.15895	-0.0973295	0.0536775
ENSG00000137693	YAP1		7.94413	7.0035	6.14767	7.35875	1.21258	7.22396e-16	7.14249	7.0993	-0.0430155	0.418015
ENSG00000124177	CHD6		7.94349	5.85558	6.00132	5.73058	-0.274718	4.08581e-05	7.5691	7.52511	-0.0431516	0.349468
ENSG00000144455	SUMF1		7.9385	5.39769	5.61597	5.30422	-0.305751	1.00285e-05	8.96689	9.00702	0.0404462	0.394924
ENSG00000226380	AC016831.1		7.93743	2.43666	2.83659	3.14439	0.285139	0.00631309	NA	NA	NA	NA
ENSG00000064999	ANKS1A	*	7.93478	4.22612	4.25297	4.66217	0.410842	8.67573e-07	7.02188	6.90074	-0.120791	0.0139126
ENSG00000107164	FUBP3	*	7.93425	6.53528	7.02374	6.60941	-0.415743	1.54941e-09	6.48197	6.21717	-0.266352	5.50019e-05
ENSG00000074416	MGLL	*	7.93153	6.51331	4.93822	6.5718	1.63826	1.15649e-16	6.34289	6.55205	0.209487	0.000157349
ENSG00000139946	PELI2		7.93058	5.57283	5.02648	4.38587	-0.646509	3.84728e-10	7.02544	7.20137	0.1756	0.00038873
ENSG00000008394	MGST1		7.92775	6.63598	6.70494	6.89642	0.191941	3.70103e-05	7.446	7.48799	0.042354	0.364902
ENSG00000127483	HP1BP3		7.92727	7.82076	7.8206	7.55322	-0.267746	1.16747e-07	6.34648	5.97224	-0.376827	3.83281e-06
ENSG00000115295	CLIP4		7.92613	5.87463	6.25864	6.59921	0.340843	5.58417e-08	6.69049	6.59991	-0.0923457	0.19755
ENSG00000146426	TIAM2	*	7.92318	1.89142	2.82595	3.65829	0.835709	3.50157e-09	8.02582	8.02539	-0.000418961	0.994198
ENSG00000125257	ABCC4	*	7.92168	5.66166	6.35453	6.15618	-0.19652	6.91212e-05	7.8173	7.85084	0.0337978	0.422472
ENSG00000107341	UBE2R2		7.92035	5.9516	5.19989	5.84579	0.643418	4.0526e-11	7.16411	6.91681	-0.248504	0.000707659
ENSG00000162909	CAPN2		7.92	8.31109	8.65118	9.067	0.415545	5.54841e-11	6.53645	6.43781	-0.0997217	0.203184
ENSG00000071054	MAP4K4		7.91888	6.81777	6.6454	7.02797	0.383225	1.44805e-08	7.12368	7.21953	0.0958374	0.0403509
ENSG00000116604	MEF2D		7.91855	4.97322	5.15202	5.30345	0.154524	0.00296671	5.78748	5.48093	-0.307116	2.03084e-05
ENSG00000159023	EPB41		7.91752	5.99327	6.52495	6.45347	-0.0702692	0.103674	7.7215	7.63879	-0.0821116	0.0581032
ENSG00000104723	TUSC3		7.91628	6.44487	6.34525	6.66558	0.320928	5.97212e-08	8.04961	8.08811	0.0382715	0.391283
ENSG00000162104	ADCY9		7.91221	6.20853	5.11113	5.99623	0.881227	7.30481e-13	7.19399	7.04558	-0.149901	0.0135983
ENSG00000009954	BAZ1B	*	7.91083	8.05525	8.30931	7.94268	-0.365355	9.31208e-09	6.84673	6.55022	-0.297392	9.72344e-07
ENSG00000127947	PTPN12	*	7.90942	4.64115	4.9517	4.89789	-0.0561894	0.299952	6.98912	6.89648	-0.0938656	0.0934073
ENSG00000033867	SLC4A7		7.90917	6.64155	6.71541	7.45127	0.735215	6.55077e-13	7.10182	6.96789	-0.135621	0.0217398
ENSG00000170142	UBE2E1	*	7.90726	5.92117	5.58012	6.12365	0.54325	1.22134e-10	6.33026	6.24325	-0.085946	0.194264
ENSG00000187951	ARHGAP11B		7.90197	4.20047	4.9184	4.40039	-0.523356	2.93463e-07	7.17734	6.99026	-0.186813	0.000497273
ENSG00000132199	ENOSF1		7.90011	5.56196	5.43951	5.83108	0.391624	1.33034e-07	5.47066	4.87012	-0.603612	8.60244e-08
ENSG00000145604	SKP2		7.8993	7.08782	8.05006	7.53753	-0.514382	2.20605e-08	6.35323	6.21499	-0.139149	0.0359878
ENSG00000104728	ARHGEF10		7.89629	5.51331	5.46768	6.07813	0.612492	3.42229e-11	6.38097	6.31403	-0.0693996	0.319548
ENSG00000117523	PRRC2C	*	7.89616	7.15251	7.94985	7.25459	-0.69605	2.35771e-13	7.01534	6.84017	-0.175277	0.005291
ENSG00000018408	WWTR1		7.89558	5.69878	5.55532	4.87407	-0.687227	8.6535e-10	7.36551	7.34774	-0.0177651	0.690856
ENSG00000163625	WDFY3	*	7.89499	5.86649	6.69057	6.52946	-0.160627	0.000296407	7.68177	7.69352	0.0120827	0.786792
ENSG00000108669	CYTH1		7.89154	6.60088	6.31385	6.35514	0.0415738	0.343597	6.7151	6.66545	-0.0497374	0.36592
ENSG00000005339	CREBBP		7.88874	5.47905	5.6474	5.60302	-0.0445476	0.396841	7.37425	7.21008	-0.165475	0.00121281
ENSG00000112531	QKI		7.88492	6.56991	6.68536	6.11827	-0.570173	1.93809e-10	7.04208	6.92117	-0.121793	0.0195472
ENSG00000153774	CFDP1		7.8846	4.18093	4.95251	4.3745	-0.577186	7.0494e-10	6.33725	6.18351	-0.154046	0.00783724
ENSG00000164182	NDUFAF2		7.88324	4.83559	5.2647	5.10922	-0.157405	0.00281186	7.75363	7.70922	-0.0446231	0.335518
ENSG00000102606	ARHGEF7		7.88152	5.05897	5.16927	5.46721	0.299571	4.62194e-06	7.10718	6.97603	-0.131511	0.00959026
ENSG00000091136	LAMB1		7.88093	8.29059	7.9222	8.32464	0.404446	1.02553e-08	6.46719	6.36057	-0.108277	0.0826272
ENSG00000121892	PDS5A		7.88066	7.58113	7.76826	8.02188	0.254877	2.31754e-07	7.08359	6.85399	-0.230825	1.67704e-05
ENSG00000108424	KPNB1		7.87639	9.35752	9.49741	9.6157	0.117899	0.00263039	5.99723	5.48639	-0.511369	2.26932e-09
ENSG00000148484	RSU1		7.87529	6.40051	5.91435	6.53158	0.617587	2.90135e-11	6.92439	7.02981	0.106871	0.0432307
ENSG00000065883	CDK13	*	7.87521	6.03981	6.03184	6.23215	0.199214	3.67138e-05	7.24372	7.2322	-0.011349	0.80949
ENSG00000160584	SIK3		7.87447	4.04102	4.37245	4.52882	0.159282	0.011344	6.99863	6.87025	-0.128385	0.0089654
ENSG00000127314	RAP1B		7.87183	6.22506	6.02997	6.58262	0.552148	9.8071e-11	5.96397	5.65284	-0.312115	0.00044532
ENSG00000124942	AHNAK		7.8714	10.4745	11.2304	11.4528	0.221904	6.03079e-07	6.64054	6.61176	-0.0282498	0.595992
ENSG00000172965	MIR4435-2HG		7.87124	4.98953	5.17187	5.74512	0.573073	2.06336e-09	6.72422	6.5531	-0.172234	0.018184
ENSG00000109332	UBE2D3		7.86742	7.42609	7.82876	7.97811	0.147568	0.000577256	6.04986	5.81414	-0.237631	0.00514873
ENSG00000115677	HDLBP		7.8663	9.13273	9.30763	9.32402	0.0162369	0.679477	6.23958	6.02158	-0.220525	0.00189078
ENSG00000143493	INTS7	*	7.86575	5.99576	5.89276	5.96319	0.0711809	0.12372	6.80468	6.61723	-0.187006	0.00179618
ENSG00000160746	ANO10		7.86211	5.38256	4.9782	5.5117	0.536539	3.29896e-09	7.75046	7.80045	0.0506325	0.254448
ENSG00000154124	OTULIN		7.85966	7.52713	7.78375	7.31644	-0.466442	8.99265e-11	6.60733	6.52982	-0.0785151	0.166165
ENSG00000134775	FHOD3		7.85852	3.06253	3.70942	3.97655	0.273671	0.000437702	8.04989	8.1611	0.111455	0.00827702
ENSG00000055609	KMT2C		7.85671	5.88271	6.67388	6.57921	-0.095146	0.0259849	7.88045	7.85167	-0.0298526	0.57747
ENSG00000083857	FAT1		7.85433	8.62206	9.30548	9.09225	-0.212073	3.41096e-06	7.00375	6.86025	-0.144888	0.0138631
ENSG00000214944	ARHGEF28		7.85421	4.89941	5.11315	5.99967	0.892912	6.42467e-13	8.17464	8.18311	0.00894153	0.845262
ENSG00000109606	DHX15		7.85396	7.9699	8.12162	7.6882	-0.429663	9.24831e-08	6.28405	5.97432	-0.311287	7.7321e-05
ENSG00000113048	MRPS27		7.85307	7.4284	7.86564	7.11456	-0.7524	5.23681e-13	6.97035	6.86075	-0.109478	0.067687
ENSG00000136111	TBC1D4		7.85265	5.96245	6.80878	5.8674	-0.945775	3.16326e-13	7.66854	7.6087	-0.0593609	0.170499
ENSG00000152127	MGAT5		7.85121	5.859	4.62844	6.291	1.66919	6.5738e-16	7.66136	7.64013	-0.021757	0.621574
ENSG00000006125	AP2B1		7.85002	7.60026	7.92891	7.84497	-0.0841154	0.037065	7.08133	6.92408	-0.157803	0.00293894
ENSG00000126777	KTN1		7.84844	8.77804	8.40587	9.4608	1.05634	1.04804e-16	7.12841	6.88722	-0.241887	4.30032e-05
ENSG00000156650	KAT6B		7.84812	4.58775	5.02345	4.54615	-0.474478	3.05956e-08	7.18655	7.15911	-0.028171	0.568287
ENSG00000145349	CAMK2D		7.84604	5.71321	6.31944	5.43324	-0.885619	6.34623e-14	8.04165	8.07744	0.0354429	0.432876
ENSG00000108953	YWHAE		7.84572	8.89134	8.62117	9.07308	0.452935	2.41904e-11	6.42849	6.00734	-0.422288	4.31121e-09
ENSG00000224078	SNHG14		7.8455	5.12862	5.37075	5.32164	-0.0472504	0.346327	6.61467	6.70414	0.0882642	0.121673
ENSG00000033800	PIAS1		7.84438	5.47192	5.73465	5.22184	-0.509109	1.46939e-09	7.41023	7.30894	-0.101646	0.0301423
ENSG00000102908	NFAT5		7.8443	4.52369	4.69264	4.3499	-0.350249	7.54528e-06	6.74273	6.72049	-0.0222746	0.660629
ENSG00000142655	PEX14		7.84396	3.96942	4.20501	3.98559	-0.220973	0.00362815	7.17114	7.00566	-0.16592	0.000502572
ENSG00000175471	MCTP1		7.84025	4.65696	4.90673	4.71365	-0.201106	0.00217558	8.9777	8.99507	0.0174932	0.644382
ENSG00000162522	KIAA1522		7.83829	5.38731	5.29372	5.91777	0.62344	5.46889e-11	5.4028	5.11131	-0.294432	0.00087951
ENSG00000275832	ARHGAP23		7.83573	6.4094	6.02742	6.08201	0.0487594	0.304779	6.56376	6.1496	-0.415718	1.96825e-09
ENSG00000156642	NPTN		7.8353	6.7446	7.10468	6.85897	-0.244635	6.83391e-06	6.26886	6.21318	-0.055832	0.394211
ENSG00000124782	RREB1		7.83456	4.63956	4.81406	4.79157	-0.0238654	0.667478	6.5042	6.42452	-0.0801104	0.21631
ENSG00000080224	EPHA6		7.83402	1.96435	2.67145	1.98259	-0.701416	2.99018e-06	9.26652	9.35101	0.0847408	0.03363
ENSG00000149596	JPH2		7.83192	6.01428	4.18211	5.24038	1.04836	2.40032e-10	6.13515	6.15425	0.0180882	0.779312
ENSG00000164684	ZNF704		7.83029	5.84803	5.38917	5.71194	0.32518	8.56004e-06	7.34613	7.40886	0.0632834	0.189536
ENSG00000147854	UHRF2		7.82966	6.36583	6.59983	6.5403	-0.0591476	0.168199	6.23803	6.23382	-0.00448985	0.948585
ENSG00000064932	SBNO2		7.82948	5.68188	5.95955	6.28175	0.320053	7.845e-07	6.23283	5.78447	-0.450636	8.3655e-05
ENSG00000070614	NDST1		7.82948	6.25496	6.08126	6.73651	0.654562	2.08924e-12	6.05681	5.82739	-0.229848	0.00117868
ENSG00000186566	GPATCH8		7.82924	4.94131	5.43207	5.03185	-0.40486	3.73774e-07	6.82206	6.66489	-0.15832	0.0170735
ENSG00000164329	PAPD4		7.82793	5.31644	5.5206	5.2906	-0.228526	5.6565e-05	6.56054	6.4262	-0.135741	0.0561713
ENSG00000173715	C11orf80	*	7.82759	3.39581	2.62229	3.30272	0.691445	5.04478e-07	6.5372	6.47727	-0.0609854	0.26621
ENSG00000177463	NR2C2		7.82759	6.28374	6.6349	5.61209	-1.02575	9.45867e-15	6.57798	6.43846	-0.141177	0.0290341
ENSG00000170035	UBE2E3		7.82668	5.08373	5.30863	5.0766	-0.23094	0.00024647	6.53321	6.46659	-0.0679933	0.275732
ENSG00000168502	MTCL1		7.82456	4.62678	4.89794	5.31432	0.415753	9.20905e-06	6.33376	6.20921	-0.125719	0.0427686
ENSG00000147044	CASK		7.82327	5.62277	6.08856	5.49694	-0.591698	1.81804e-10	7.74265	7.80896	0.0661271	0.127033
ENSG00000141052	MYOCD	*	7.82201	5.29034	4.53852	5.34524	0.808556	2.76605e-11	5.67883	5.56164	-0.119716	0.174318
ENSG00000101639	CEP192		7.82168	6.46611	6.36871	6.07049	-0.298368	1.1916e-06	6.70121	6.65229	-0.0497235	0.403554
ENSG00000182095	TNRC18		7.82159	5.67569	5.99986	5.65458	-0.34782	8.03875e-07	6.31352	6.29855	-0.0160628	0.805521
ENSG00000134283	PPHLN1		7.81922	6.0554	6.30294	6.11854	-0.185748	0.000104273	7.39721	7.29478	-0.102776	0.024696
ENSG00000221914	PPP2R2A		7.81882	5.11953	5.43086	5.262	-0.170356	0.000950073	6.59511	6.36899	-0.227384	0.000583444
ENSG00000126883	NUP214		7.81857	5.85832	5.8	6.05521	0.253938	1.01333e-05	6.4213	6.14789	-0.275684	0.000171324
ENSG00000178105	DDX10		7.81817	4.86173	4.73901	5.11935	0.382696	2.28951e-07	7.16387	7.136	-0.0268951	0.600648
ENSG00000121741	ZMYM2		7.81587	6.41638	6.97728	6.48283	-0.494076	4.73898e-11	6.67582	6.622	-0.0558735	0.432229
ENSG00000171316	CHD7		7.81486	5.78759	6.31708	5.85343	-0.465386	5.54747e-09	7.34336	7.20433	-0.139222	0.00555122
ENSG00000083642	PDS5B		7.81388	5.29236	5.4615	4.96536	-0.49908	4.73918e-09	7.18767	7.10552	-0.0831227	0.149954
ENSG00000112701	SENP6		7.81125	6.11896	6.39112	6.47394	0.0831993	0.0552872	6.69466	6.52777	-0.167583	0.00419885
ENSG00000186260	MKL2		7.81061	4.68959	5.31101	4.97692	-0.336255	8.28322e-07	7.54226	7.49009	-0.0523913	0.235726
ENSG00000114062	UBE3A		7.81024	6.97006	7.32941	7.0995	-0.230554	3.0958e-06	4.61343	4.32193	-0.293227	0.00776486
ENSG00000114857	NKTR		7.80926	6.33964	7.04545	6.6548	-0.390942	9.55116e-09	NA	NA	NA	NA
ENSG00000113389	NPR3		7.80915	8.23008	7.7659	8.68115	0.923029	8.47782e-10	8.25151	8.13206	-0.120129	0.0155654
ENSG00000065485	PDIA5		7.80692	3.64433	4.44315	4.23436	-0.210638	0.000720913	6.46484	6.39058	-0.0751085	0.214186
ENSG00000079819	EPB41L2		7.8068	5.79117	5.90203	5.8906	-0.00897067	0.853983	7.42414	7.41997	-0.00306516	0.943948
ENSG00000067208	EVI5		7.8065	5.41359	5.47871	4.97542	-0.508588	1.28699e-08	7.84402	7.88222	0.0383718	0.368442
ENSG00000131149	GSE1		7.80332	4.84665	5.18338	4.80843	-0.379489	4.34355e-07	5.88123	5.18427	-0.699037	1.12132e-13
ENSG00000176225	RTTN		7.802	5.49144	5.54697	5.60143	0.0530579	0.273562	7.35474	7.45336	0.0987797	0.0246153
ENSG00000073712	FERMT2		7.80106	8.01121	7.10883	8.25044	1.14485	1.23013e-11	6.69516	6.51024	-0.186546	0.0127329
ENSG00000095397	WHRN	*	7.79855	3.78327	4.1607	4.12542	-0.0414873	0.518066	6.35589	6.23746	-0.118212	0.0413325
ENSG00000205726	ITSN1	*	7.79773	5.82163	5.42811	6.443	1.01225	1.03502e-14	NA	NA	NA	NA
ENSG00000168038	ULK4		7.79668	3.66323	3.1657	4.38847	1.22543	5.10103e-13	9.06381	9.16625	0.102477	0.0207371
ENSG00000120725	SIL1		7.79642	4.38825	4.91687	4.63605	-0.27453	7.13954e-05	7.75796	7.78493	0.0275248	0.595774
ENSG00000270647	TAF15		7.79585	4.67103	5.24084	4.70357	-0.53943	3.93345e-09	5.52792	5.03957	-0.490933	1.08537e-06
ENSG00000092978	GPATCH2	*	7.7958	4.65223	4.97294	5.06678	0.0958742	0.0716931	7.57605	7.59476	0.018613	0.685305
ENSG00000118200	CAMSAP2		7.79545	6.96657	7.19306	6.70614	-0.487244	3.15023e-08	7.32262	7.16958	-0.15335	0.0024953
ENSG00000167460	TPM4		7.79518	10.367	9.86555	10.6153	0.749935	1.04267e-15	5.08145	4.8235	-0.259664	0.0463466
ENSG00000154310	TNIK		7.79512	3.56615	4.73722	5.16658	0.439613	0.000173617	8.15431	8.30301	0.149076	0.00106875
ENSG00000155313	USP25		7.7935	5.8335	6.10858	6.44702	0.340633	1.06029e-07	7.10782	7.00521	-0.103478	0.069304
ENSG00000134851	TMEM165		7.79255	6.87158	6.47118	6.48459	0.0149136	0.730066	4.9513	4.61759	-0.336839	0.00123683
ENSG00000005483	KMT2E		7.79224	5.55523	5.85078	5.64768	-0.203984	0.000130745	6.87338	6.68261	-0.192014	0.000866468
ENSG00000131626	PPFIA1		7.79051	6.4173	6.56409	6.58207	0.0191777	0.655068	4.20738	3.95036	-0.260187	0.0137259
ENSG00000140396	NCOA2		7.7904	5.33031	5.73382	5.69018	-0.0397972	0.402669	7.79055	7.79637	0.0054993	0.90409
ENSG00000206527	HACD2		7.78819	7.05986	6.33881	6.86901	0.531984	3.59663e-10	6.23911	6.05867	-0.178486	0.00693452
ENSG00000130939	UBE4B		7.78742	6.45214	6.50992	6.30039	-0.212866	0.000138579	7.18331	6.9634	-0.22093	8.58645e-05
ENSG00000111962	UST		7.7866	4.55944	4.46679	4.51031	0.0521386	0.37966	7.76498	7.79695	0.0317791	0.462088
ENSG00000153207	AHCTF1		7.78312	6.99203	7.60061	7.22968	-0.371001	9.85714e-10	7.10201	6.80872	-0.294644	1.65959e-06
ENSG00000099917	MED15		7.78126	4.57449	4.48312	4.88422	0.402055	5.70925e-07	5.99597	5.87589	-0.12222	0.138761
ENSG00000011028	MRC2		7.78098	6.39581	6.00432	6.07878	0.0764556	0.113564	5.81822	5.67321	-0.147025	0.0739069
ENSG00000198586	TLK1		7.77975	5.42563	5.73961	4.21404	-1.52744	4.84627e-16	7.75265	7.62959	-0.12374	0.0161983
ENSG00000198382	UVRAG		7.77728	4.73347	4.97282	5.06342	0.0893742	0.0932201	8.24436	8.2273	-0.0171478	0.683706
ENSG00000145907	G3BP1		7.77481	8.72712	8.71017	8.60889	-0.101225	0.0106978	5.99853	5.68108	-0.318394	0.000465168
ENSG00000127124	HIVEP3		7.77419	2.28221	1.63551	2.80984	1.18405	7.25123e-09	8.4163	8.57464	0.158767	0.000886253
ENSG00000198815	FOXJ3		7.77321	6.04162	6.37247	5.80465	-0.570995	4.51629e-10	7.44895	7.3184	-0.130883	0.0149661
ENSG00000105662	CRTC1		7.77055	2.27404	2.47811	2.47481	0.0010534	0.991567	6.17089	5.84266	-0.329129	2.2139e-06
ENSG00000169857	AVEN		7.76652	4.28221	4.6048	4.69234	0.0916607	0.109599	6.5133	6.51947	0.00792268	0.910052
ENSG00000077157	PPP1R12B	*	7.76525	4.5861	5.34205	4.55998	-0.78325	3.22032e-11	7.67897	7.71455	0.0364201	0.421961
ENSG00000101294	HM13		7.76469	6.27045	6.50889	6.50848	3.05416e-05	0.999428	5.95818	5.55567	-0.404407	1.39702e-05
ENSG00000163539	CLASP2		7.76332	6.2878	6.87992	6.98059	0.10246	0.0144974	7.91581	7.79326	-0.12309	0.00778378
ENSG00000235531	MSC-AS1		7.7633	2.28221	2.70049	2.3735	-0.355885	0.00535659	7.64557	7.71225	0.0664964	0.240326
ENSG00000010803	SCMH1		7.76329	4.29641	4.48308	4.7028	0.21968	0.000419687	7.5354	7.55205	0.016095	0.714843
ENSG00000196428	TSC22D2		7.76269	4.63319	4.96522	5.49568	0.529767	5.48369e-09	6.5168	6.19499	-0.323285	3.75671e-05
ENSG00000174891	RSRC1		7.76241	5.24923	5.34025	5.80865	0.470382	6.00896e-09	8.4534	8.49041	0.0369282	0.334571
ENSG00000168575	SLC20A2		7.76187	4.47103	4.58876	4.73053	0.137256	0.0323085	6.27119	6.21375	-0.0558384	0.355935
ENSG00000141556	TBCD		7.76176	5.64195	5.53511	5.49376	-0.0438269	0.411195	6.65488	6.53916	-0.115109	0.0308688
ENSG00000101413	RPRD1B		7.76097	4.89809	5.22505	4.89832	-0.328237	1.19707e-06	6.40701	6.31427	-0.0929329	0.120341
ENSG00000011275	RNF216		7.7606	5.65617	6.07315	6.22344	0.149845	0.00220072	7.04667	6.99629	-0.0495968	0.312153
ENSG00000100731	PCNX1		7.7589	5.89609	6.54036	6.15009	-0.392641	1.18941e-08	7.29554	7.30107	0.0048744	0.919306
ENSG00000118873	RAB3GAP2		7.75846	6.39203	6.8246	6.71649	-0.107827	0.0108246	6.80271	6.71728	-0.0858883	0.146398
ENSG00000110080	ST3GAL4		7.75838	5.30044	5.08862	4.80396	-0.280258	1.45558e-05	5.01605	4.69627	-0.324024	0.0102729
ENSG00000198873	GRK5		7.75494	3.29842	4.0912	4.42428	0.33609	2.0521e-05	6.95962	7.00962	0.0513388	0.409745
ENSG00000170430	MGMT		7.75317	3.86717	3.80355	3.73891	-0.0678836	0.336812	7.15721	7.17173	0.0147261	0.757427
ENSG00000182446	NPLOC4		7.75286	6.76953	6.91994	6.87275	-0.0464429	0.268447	6.33889	6.12187	-0.218047	0.00156991
ENSG00000133318	RTN3		7.75033	7.66947	7.6414	7.19158	-0.449633	2.10783e-10	6.46729	6.26561	-0.202262	0.000390981
ENSG00000066827	ZFAT		7.75022	4.81601	5.03726	4.73098	-0.307405	5.13731e-06	7.76679	7.81771	0.0517012	0.255406
ENSG00000017260	ATP2C1		7.74887	6.62357	7.00072	7.0169	0.0128896	0.757395	6.8866	6.79061	-0.0954507	0.0652254
ENSG00000213079	SCAF8		7.74781	5.52971	5.8918	5.65928	-0.234565	1.96052e-05	6.60102	6.42972	-0.172631	0.00384572
ENSG00000156475	PPP2R2B		7.74684	2.75712	4.02648	3.66331	-0.368116	9.27228e-05	8.5028	8.63261	0.130083	0.00380226
ENSG00000157933	SKI		7.74641	4.50111	4.82057	4.33842	-0.489974	1.9184e-05	5.87322	5.72546	-0.14912	0.0302798
ENSG00000084112	SSH1		7.74632	4.75859	4.00057	5.37935	1.37953	4.55041e-12	5.92099	5.65989	-0.263087	0.00744424
ENSG00000113318	MSH3		7.7456	5.48968	5.59898	5.37408	-0.22546	2.29685e-05	7.681	7.64137	-0.0402509	0.39883
ENSG00000104067	TJP1		7.74499	7.21709	7.29283	7.67063	0.378174	5.37696e-09	8.10982	8.03886	-0.0711256	0.0948358
ENSG00000107957	SH3PXD2A		7.74404	5.73868	5.75075	4.87916	-0.879477	2.95657e-12	7.14565	7.0378	-0.107992	0.0239643
ENSG00000048828	FAM120A		7.74378	7.64809	8.09965	8.00385	-0.0962958	0.016548	6.77441	6.57665	-0.199043	0.000495025
ENSG00000156463	SH3RF2		7.74288	4.13202	4.32045	5.04342	0.723912	4.91675e-10	6.94486	7.1136	0.169339	0.00391725
ENSG00000117394	SLC2A1		7.74266	7.57241	6.16457	8.23365	2.06891	2.79636e-21	5.65097	5.63355	-0.0194883	0.834775
ENSG00000198408	MGEA5		7.74056	6.84113	7.50232	7.01125	-0.49175	1.6505e-11	5.1222	4.73768	-0.386402	9.32779e-05
ENSG00000229267	AC016708.1		7.73794	1.50111	1.33427	1.21514	-0.116045	0.392089	6.57354	6.66222	0.0904632	0.115049
ENSG00000025293	PHF20		7.73784	6.26891	6.26574	5.86781	-0.398122	6.29884e-09	7.38906	7.32319	-0.0668911	0.156083
ENSG00000135387	CAPRIN1		7.73624	8.82242	8.72694	7.98454	-0.749604	0.000384267	6.58028	6.24299	-0.339384	3.01765e-05
ENSG00000069702	TGFBR3		7.73217	4.76735	5.69174	5.2345	-0.451603	4.46779e-08	7.59362	7.735	0.14203	0.00210291
ENSG00000092820	EZR		7.72991	8.07641	7.89479	8.04665	0.155229	0.000126109	5.55504	5.43983	-0.118407	0.282498
ENSG00000107186	MPDZ		7.72969	6.32488	6.9222	7.02743	0.106102	0.0280925	7.73178	7.69574	-0.0361861	0.451786
ENSG00000134744	ZCCHC11		7.72922	5.69954	6.10923	5.74875	-0.360591	2.17411e-08	7.13369	6.99027	-0.14321	0.00415028
ENSG00000144560	VGLL4		7.72784	4.97951	4.75302	3.67239	-1.09082	2.12626e-11	7.45077	7.39112	-0.0599422	0.188686
ENSG00000048991	R3HDM1		7.72647	4.46566	5.08243	4.79311	-0.292912	1.94468e-05	7.22224	7.15104	-0.0716249	0.151933
ENSG00000116711	PLA2G4A		7.72629	7.2372	6.78212	6.4496	-0.335285	7.65139e-08	7.48036	7.55801	0.0781271	0.10195
ENSG00000181163	NPM1		7.72454	10.4184	10.9219	10.5914	-0.331643	1.75185e-09	6.37979	5.31093	-1.06898	3.46852e-16
ENSG00000136709	WDR33		7.72257	6.18638	6.46262	6.18858	-0.273317	8.85325e-07	6.59491	6.30995	-0.285183	0.000114291
ENSG00000105778	AVL9		7.72131	5.80967	6.02845	6.92338	0.897655	8.39977e-14	6.34394	6.30999	-0.0351449	0.565173
ENSG00000204764	RANBP17		7.71772	3.88607	4.08504	3.85823	-0.227509	0.00238993	8.55686	8.56324	0.00656088	0.88024
ENSG00000080503	SMARCA2		7.71611	6.67724	6.24907	6.18124	-0.0633755	0.154854	7.41195	7.42189	0.00935227	0.843372
ENSG00000262454	MIR193BHG		7.71265	2.75124	2.23517	2.8891	0.658827	3.74303e-05	5.20011	4.7073	-0.493491	0.000140088
ENSG00000077684	JADE1		7.71252	6.7275	6.75881	6.57548	-0.185055	5.22147e-05	6.00892	5.57002	-0.439964	7.92481e-07
ENSG00000157554	ERG		7.71159	4.26375	3.63869	3.37232	-0.262392	0.00281603	7.55459	7.65084	0.0967907	0.0311732
ENSG00000140575	IQGAP1		7.70953	9.57043	9.5095	9.70865	0.199622	1.98814e-06	7.07134	6.96013	-0.111018	0.0274302
ENSG00000118495	PLAGL1		7.70912	4.80471	4.37494	5.07965	0.704063	7.18907e-11	6.32639	6.30688	-0.0197171	0.733821
ENSG00000176155	CCDC57		7.70871	4.2534	5.01405	4.64801	-0.365891	1.40141e-06	6.53954	6.21994	-0.319181	5.10481e-08
ENSG00000176915	ANKLE2		7.70798	7.37613	7.40465	7.54428	0.140487	0.000591731	5.32415	4.97636	-0.351066	0.00226851
ENSG00000076554	TPD52		7.70654	6.35909	5.80121	6.63556	0.824772	7.9347e-12	6.80642	6.66986	-0.137644	0.0150147
ENSG00000146463	ZMYM4		7.70593	6.42055	6.5339	6.68903	0.153819	0.000381907	7.20631	7.08268	-0.124404	0.0143229
ENSG00000111961	SASH1		7.70549	6.0767	4.7411	5.30403	0.559522	2.53104e-09	7.4131	7.52584	0.113242	0.0121933
ENSG00000101558	VAPA		7.70519	7.64334	7.71786	7.60056	-0.117677	0.00375884	5.88863	5.6623	-0.227165	0.010532
ENSG00000178177	LCORL		7.70395	4.48349	4.78225	3.96106	-0.823303	5.81713e-11	7.22349	7.1194	-0.104576	0.0292212
ENSG00000086102	NFX1		7.70281	6.63718	6.76988	6.9112	0.141189	0.000805032	7.19572	6.86691	-0.329571	1.39281e-06
ENSG00000180957	PITPNB		7.70174	4.87665	5.11935	3.67244	-1.44838	1.07752e-14	6.10543	5.94612	-0.160731	0.0193198
ENSG00000092969	TGFB2		7.70171	4.67259	3.88587	6.01353	2.12426	1.47982e-18	6.52999	6.48994	-0.0404273	0.52572
ENSG00000103657	HERC1		7.70108	7.08432	7.04553	6.88252	-0.164857	0.000785466	7.6867	7.66109	-0.0257982	0.557039
ENSG00000139687	RB1		7.70011	6.49144	6.13577	5.62487	-0.517858	8.66667e-08	6.16582	6.11277	-0.0548134	0.421182
ENSG00000135750	KCNK1		7.69964	5.52541	5.5486	5.44763	-0.101001	0.0393016	6.33606	6.13081	-0.206865	0.0346528
ENSG00000141027	NCOR1		7.69888	7.0545	7.34712	7.36757	0.0202913	0.621163	7.28284	7.19151	-0.0914778	0.102398
ENSG00000068366	ACSL4		7.69878	7.48769	7.25026	7.07806	-0.176363	0.000280037	6.31345	6.28226	-0.0336922	0.668604
ENSG00000196715	VKORC1L1		7.69742	5.94453	5.92419	5.91119	-0.013128	0.776722	6.47998	6.2892	-0.192149	0.00212854
ENSG00000173744	AGFG1		7.69714	7.10174	6.45905	7.2705	0.811772	1.36929e-14	6.65274	6.39771	-0.256961	0.000837441
ENSG00000116044	NFE2L2		7.69688	6.24976	5.60896	6.02927	0.419916	1.20489e-08	5.75167	5.56053	-0.19185	0.0430506
ENSG00000053254	FOXN3		7.69658	5.8494	5.80189	4.41457	-1.39901	1.43698e-14	7.16835	7.17962	0.0124611	0.816746
ENSG00000062194	GPBP1		7.69474	6.55143	6.9372	6.36387	-0.572662	6.45964e-11	6.94779	6.6994	-0.249749	0.000311497
ENSG00000150867	PIP4K2A		7.69462	5.15	5.58702	5.7022	0.115557	0.0161006	6.95167	6.96538	0.0143507	0.785892
ENSG00000143190	POU2F1		7.69087	5.0204	5.66926	4.58184	-1.09476	2.10726e-12	7.67429	7.62793	-0.0461916	0.285545
ENSG00000107036	RIC1		7.69019	6.02223	6.53159	6.50002	-0.0295268	0.493357	7.39785	7.33875	-0.0595842	0.237617
ENSG00000061987	MON2		7.68977	5.80684	5.6418	5.5998	-0.0418229	0.384914	6.74277	6.70385	-0.0402954	0.510873
ENSG00000165006	UBAP1		7.68797	6.30445	6.10333	6.17558	0.071629	0.111161	6.49055	6.33426	-0.157203	0.0367117
ENSG00000137710	RDX		7.68696	7.80861	8.15401	7.7304	-0.426153	1.34323e-09	6.56281	6.35285	-0.211201	0.000900716
ENSG00000151693	ASAP2		7.68577	5.27301	5.36056	5.7994	0.436497	3.19778e-08	7.05375	7.00182	-0.0526665	0.322331
ENSG00000104218	CSPP1		7.68529	4.41452	4.75818	4.69851	-0.0594601	0.2912	5.83252	5.88532	0.0517761	0.443115
ENSG00000075785	RAB7A		7.68488	5.8132	5.743	5.94889	0.207582	6.18129e-05	6.10463	5.96158	-0.143684	0.0301755
ENSG00000141568	FOXK2		7.68281	5.88338	6.00963	6.20219	0.191218	0.000150961	6.39114	6.04597	-0.346728	3.16249e-07
ENSG00000148143	ZNF462		7.68257	4.34599	5.11519	5.48386	0.369183	4.10661e-06	6.51974	6.44627	-0.0720781	0.209382
ENSG00000113649	TCERG1		7.68248	6.83836	7.41426	7.04735	-0.366296	1.97638e-09	6.68245	6.41265	-0.270231	0.000125281
ENSG00000108510	MED13		7.68114	7.18665	7.3334	7.31042	-0.0223167	0.58729	7.15895	6.95661	-0.203815	9.24438e-05
ENSG00000009307	CSDE1		7.67956	9.62789	10.1219	9.92578	-0.195882	8.06469e-07	5.79122	5.53195	-0.260307	0.00639426
ENSG00000108021	FAM208B		7.67944	7.29918	7.91136	7.74063	-0.168149	4.75862e-05	5.5935	5.40681	-0.189145	0.0491419
ENSG00000166012	TAF1D		7.67859	7.39109	7.98198	7.46418	-0.519231	7.88708e-12	4.95284	4.56494	-0.389538	0.00142048
ENSG00000267432	DNAH17-AS1		7.67765	3.05778	3.40857	2.63495	-0.787367	5.19451e-08	NA	NA	NA	NA
ENSG00000128731	HERC2		7.67708	6.9384	7.1736	6.91897	-0.254674	2.1032e-06	7.47232	7.35706	-0.116149	0.0117128
ENSG00000107290	SETX		7.67641	7.58898	7.80358	7.44127	-0.36239	1.04466e-09	7.18471	7.00938	-0.176911	0.00221248
ENSG00000184863	RBM33		7.67434	5.21975	5.66421	5.20474	-0.461795	3.86446e-09	6.7737	6.53415	-0.240377	4.43136e-05
ENSG00000100592	DAAM1		7.67374	5.53143	4.1858	5.6174	1.42828	1.55502e-15	7.16686	7.27346	0.106633	0.0539718
ENSG00000128908	INO80		7.67202	5.94646	6.58516	6.20639	-0.377685	1.26262e-06	7.12116	6.83682	-0.285156	1.60206e-06
ENSG00000198160	MIER1		7.67175	7.05092	6.86629	6.60078	-0.264425	7.18489e-07	6.70157	6.43064	-0.272575	0.00122896
ENSG00000106829	TLE4		7.66953	4.31843	3.73263	4.78566	1.05903	6.85625e-10	7.00883	6.95827	-0.0502898	0.339966
ENSG00000113368	LMNB1		7.6693	7.32116	7.28566	6.90336	-0.383497	1.74135e-08	6.37732	6.10871	-0.269964	3.66251e-05
ENSG00000140332	TLE3		7.66696	5.56782	5.34397	5.55413	0.206363	0.00127332	6.05223	5.72799	-0.325881	0.000647674
ENSG00000203485	INF2		7.66578	5.75124	5.77411	6.21436	0.438661	1.10476e-08	5.19029	4.49025	-0.703951	1.94958e-11
ENSG00000133216	EPHB2		7.66323	4.32438	4.95847	5.73835	0.779013	1.07844e-11	6.86735	7.06106	0.194703	0.000409332
ENSG00000171621	SPSB1		7.66185	4.55101	4.3564	5.13413	0.776514	1.10282e-10	6.11254	6.10681	-0.00772656	0.924732
ENSG00000198176	TFDP1		7.66004	7.28755	7.73708	7.36774	-0.368969	9.81857e-10	6.02723	5.55215	-0.477621	2.13734e-08
ENSG00000124422	USP22		7.65968	8.06224	8.25552	7.71098	-0.543985	5.57544e-12	6.0745	5.50311	-0.57317	4.66639e-10
ENSG00000085063	CD59		7.6584	9.64264	8.66605	9.07574	0.415051	5.17062e-08	6.00936	5.65423	-0.357708	0.000995132
ENSG00000186716	BCR		7.65636	6.22876	5.71208	6.60193	0.890289	6.34543e-14	6.29595	6.1027	-0.194535	0.00260514
ENSG00000118515	SGK1		7.65236	7.82076	7.23808	7.55597	0.321351	3.48642e-07	7.36185	7.09484	-0.267598	0.000474658
ENSG00000066777	ARFGEF1		7.65223	5.92835	6.14338	6.3503	0.208382	6.27033e-05	6.68773	6.7567	0.0670839	0.250695
ENSG00000164924	YWHAZ		7.65118	9.0447	8.28457	9.39462	1.11022	5.08137e-18	6.36932	5.79388	-0.577361	6.37087e-09
ENSG00000057935	MTA3		7.65092	4.54423	4.92655	4.58931	-0.335308	1.10851e-05	7.3223	7.28499	-0.0380332	0.437717
ENSG00000263001	GTF2I		7.65037	6.63837	6.86468	6.69424	-0.17069	0.000111036	5.63839	5.32235	-0.319306	0.000268623
ENSG00000166979	EVA1C		7.64815	4.17655	3.54608	3.68463	0.136454	0.0638112	6.47182	6.30709	-0.165398	0.0131671
ENSG00000173575	CHD2		7.64803	5.98703	6.42737	6.21899	-0.207155	1.89479e-05	6.7065	6.56961	-0.137866	0.0155594
ENSG00000080802	CNOT4		7.64666	4.224	4.61425	4.40313	-0.21141	0.000565053	7.28001	7.16455	-0.115754	0.012808
ENSG00000126653	NSRP1		7.64551	4.09538	4.78986	4.55134	-0.240637	0.000201009	6.09761	5.96139	-0.138097	0.0752731
ENSG00000071189	SNX13		7.64386	6.17655	6.89252	6.52504	-0.364267	2.67565e-08	7.33603	7.35866	0.0230235	0.631457
ENSG00000138081	FBXO11		7.64323	4.73793	4.78053	4.76593	-0.0145919	0.793866	6.15565	6.06741	-0.0894544	0.272336
ENSG00000145715	RASA1		7.63629	5.38731	5.44382	5.22551	-0.223314	0.000616397	7.36395	7.20737	-0.157503	0.0269145
ENSG00000172954	LCLAT1		7.63576	5.54082	5.28042	5.99863	0.720172	5.57911e-12	7.24684	7.22982	-0.0172187	0.73343
ENSG00000169032	MAP2K1		7.63418	5.84458	6.24873	6.131	-0.117942	0.00828422	6.34196	6.30697	-0.0349103	0.557811
ENSG00000141252	VPS53		7.63045	5.11152	5.23675	5.52209	0.284685	4.17442e-06	7.05624	6.96249	-0.0936978	0.0563508
ENSG00000107862	GBF1		7.63033	6.15111	6.47397	6.5377	0.0639777	0.138217	6.7709	6.66837	-0.103534	0.0668419
ENSG00000144674	GOLGA4		7.62834	6.6471	7.93932	7.96601	0.0271082	0.500781	7.01847	6.87263	-0.1474	0.0106083
ENSG00000116754	SRSF11		7.62829	6.88271	7.1891	6.87945	-0.309449	5.56924e-08	5.93094	5.65372	-0.277345	0.000213609
ENSG00000219545	UMAD1		7.62708	4.06253	3.99445	4.52966	0.533963	3.19377e-08	7.59945	7.66776	0.0680325	0.142746
ENSG00000165895	ARHGAP42		7.62641	5.3224	5.06486	5.76673	0.701685	9.56074e-11	8.08471	8.14558	0.0609197	0.151104
ENSG00000039123	SKIV2L2		7.62584	7.21041	7.86983	7.50179	-0.368471	3.08816e-09	7.12258	6.95794	-0.165077	0.00251588
ENSG00000184792	OSBP2		7.62532	6.17161	4.59053	6.03193	1.44195	1.79872e-16	6.97585	7.02103	0.0448514	0.347634
ENSG00000115355	CCDC88A		7.62503	6.53228	7.16857	6.72602	-0.444273	1.34267e-09	6.00633	5.91968	-0.0883788	0.257488
ENSG00000183775	KCTD16		7.62441	3.13202	4.09088	2.93722	-1.11068	0.00139093	7.95044	8.06146	0.111608	0.0114186
ENSG00000117713	ARID1A		7.62412	4.99824	5.4735	5.33929	-0.137503	0.014789	6.62673	6.40588	-0.22245	0.000397471
ENSG00000146918	NCAPG2		7.62316	6.79546	6.54299	6.58832	0.0447628	0.297134	6.14919	5.78534	-0.365098	5.59881e-07
ENSG00000198887	SMC5		7.62134	6.26633	6.3882	6.19043	-0.199288	6.16624e-05	6.57164	6.49926	-0.0742457	0.2563
ENSG00000135164	DMTF1		7.62124	5.70411	5.97874	6.03658	0.0597027	0.191751	5.77435	5.73605	-0.0407344	0.675751
ENSG00000164292	RHOBTB3		7.61802	7.88657	8.37966	8.20272	-0.140753	0.378936	4.58483	4.175	-0.411024	0.00117488
ENSG00000174437	ATP2A2		7.6149	7.8176	8.21054	7.30632	-0.904275	2.10431e-15	6.52474	6.09517	-0.430574	1.19408e-07
ENSG00000145623	OSMR		7.61485	6.58816	6.0181	7.19422	1.18119	1.91911e-14	7.65881	7.84652	0.187257	1.0834e-05
ENSG00000100749	VRK1		7.61426	5.29842	5.14487	5.38798	0.242052	4.81986e-05	6.70977	6.5499	-0.159833	0.0084671
ENSG00000168014	C2CD3		7.61285	5.26891	5.29065	5.65499	0.365047	8.25467e-08	7.41365	7.18056	-0.233632	5.88459e-06
ENSG00000086666	ZFAND6		7.61261	5.72899	5.74166	5.36999	-0.371314	2.16208e-07	6.66864	6.51936	-0.148372	0.0273624
ENSG00000136930	PSMB7		7.61222	7.4451	7.79624	7.70801	-0.0878984	0.029969	6.89116	6.53365	-0.358916	1.76415e-08
ENSG00000111110	PPM1H		7.61115	4.80045	4.95015	5.26635	0.321015	6.12113e-06	7.78341	7.77423	-0.00929466	0.842215
ENSG00000134278	SPIRE1		7.61095	5.7357	5.95733	6.18932	0.232185	5.4777e-05	7.25544	7.16605	-0.0898438	0.0936319
ENSG00000157557	ETS2		7.60614	8.11596	7.13381	7.8732	0.734076	3.76004e-12	6.04459	5.1896	-0.856529	3.14707e-09
ENSG00000176697	BDNF		7.60316	5.28831	4.59633	5.14119	0.540955	1.68315e-08	NA	NA	NA	NA
ENSG00000142207	URB1		7.60314	6.7383	6.31356	6.66656	0.350973	7.98418e-08	5.98115	5.63846	-0.344055	3.98339e-07
ENSG00000163872	YEATS2		7.60209	5.73123	6.26481	6.11974	-0.143659	0.00129663	6.59699	6.38277	-0.214829	0.000286653
ENSG00000054654	SYNE2		7.60171	7.4094	7.10999	7.21295	0.101262	0.0145156	7.28113	7.28668	0.00634271	0.904988
ENSG00000066084	DIP2B		7.60169	6.12408	6.59104	6.7522	0.161411	0.000232211	7.73828	7.74173	0.00388765	0.939891
ENSG00000214548	MEG3		7.59949	3.99948	5.20631	5.04789	-0.158532	0.0412561	4.30055	4.44267	0.138446	0.162781
ENSG00000198742	SMURF1		7.59935	5.14328	5.56052	5.16361	-0.398301	8.86913e-08	6.62017	6.56875	-0.0512085	0.346095
ENSG00000247572	CKMT2-AS1		7.59927	2.39203	2.45037	2.37937	-0.0633608	0.531461	4.88259	4.7997	-0.0842559	0.329975
ENSG00000138829	FBN2		7.5985	7.18557	7.75466	8.08509	0.332911	4.1181e-08	8.17475	8.20598	0.0317124	0.460475
ENSG00000087053	MTMR2		7.59793	7.39486	7.08442	7.50402	0.419404	3.35687e-10	7.02486	6.91673	-0.109569	0.130999
ENSG00000061676	NCKAP1		7.59783	7.7275	8.21803	8.1568	-0.0613093	0.12565	7.02856	6.92035	-0.108638	0.0535258
ENSG00000096063	SRPK1		7.5977	6.83628	7.49535	7.28319	-0.211027	4.98458e-06	6.351	6.12136	-0.230661	0.000390879
ENSG00000196367	TRRAP		7.59673	5.68188	5.93698	6.12544	0.187642	0.00663591	6.78976	6.5546	-0.234422	7.59153e-05
ENSG00000171634	BPTF		7.59617	6.93225	7.35618	7.15892	-0.197541	1.5787e-05	7.25057	7.11136	-0.139717	0.00432246
ENSG00000251432	AC108062.1		7.59538	2.38446	1.45576	2.59381	1.13938	2.43514e-08	7.48531	7.51822	0.0331809	0.487271
ENSG00000205485	AC004980.1		7.59334	2.88607	3.69483	3.42444	-0.274291	0.000609111	6.14216	5.81338	-0.329196	3.53802e-06
ENSG00000134900	TPP2		7.59262	6.68805	6.51765	7.07113	0.553693	1.30285e-11	6.65282	6.46927	-0.184804	0.00493548
ENSG00000134250	NOTCH2		7.59129	8.47025	8.59179	8.26282	-0.332083	1.53005e-05	7.12449	6.98499	-0.139884	0.00310145
ENSG00000124831	LRRFIP1		7.59038	6.1201	6.24114	6.62891	0.388423	3.48591e-09	6.79392	6.75748	-0.036517	0.485636
ENSG00000160789	LMNA		7.58502	8.82163	8.95919	9.28997	0.328904	8.19614e-09	6.60286	6.28527	-0.31854	9.95403e-06
ENSG00000125970	RALY		7.58427	6.24087	6.19941	6.2132	0.0129617	0.771155	6.21702	6.1086	-0.110211	0.0904639
ENSG00000187109	NAP1L1		7.58346	8.84605	9.20831	8.45566	-0.752565	2.53266e-15	6.25892	5.75461	-0.505967	7.28781e-08
ENSG00000103194	USP10		7.58302	6.19669	6.55976	6.04079	-0.517661	1.33156e-10	6.33123	6.06231	-0.269786	3.21937e-05
ENSG00000150712	MTMR12		7.58209	6.31545	6.07902	6.56791	0.488941	1.16827e-10	7.61855	7.52508	-0.0930566	0.0481855
ENSG00000131370	SH3BP5		7.58157	6.57075	6.23052	6.16133	-0.0711437	0.110877	6.43847	6.10579	-0.334208	6.97486e-06
ENSG00000065413	ANKRD44		7.57907	4.79332	4.29234	4.78601	0.496681	3.84261e-07	7.95057	8.03763	0.0873916	0.0476331
ENSG00000158092	NCK1		7.57872	4.67259	4.91348	4.40697	-0.50691	7.37879e-08	6.5102	6.40615	-0.103384	0.0603745
ENSG00000153179	RASSF3		7.5782	5.20477	5.07263	4.01078	-1.07944	5.57398e-09	5.63946	5.67825	0.0363403	0.654353
ENSG00000125485	DDX31		7.5762	5.07788	5.80784	5.77836	-0.0272367	0.562687	6.57113	6.35083	-0.221968	0.000386713
ENSG00000141627	DYM		7.57618	5.07553	5.29613	5.19907	-0.0967455	0.0578695	8.08691	8.11075	0.0242975	0.569813
ENSG00000181143	MUC16		7.57602	5.41823	5.24598	4.30101	-0.943749	5.90141e-11	6.23592	6.128	-0.106783	0.215077
ENSG00000163527	STT3B		7.57402	8.89025	9.16987	8.66633	-0.503337	1.53258e-12	7.28222	7.06178	-0.221238	6.14168e-05
ENSG00000060749	QSER1		7.57328	6.37255	6.40564	6.51037	0.104212	0.0282847	6.99152	6.85009	-0.141479	0.0132991
ENSG00000071127	WDR1		7.57311	8.49826	8.10384	8.70293	0.600789	3.53091e-13	4.76259	4.63678	-0.127293	0.194313
ENSG00000152348	ATG10		7.572	3.38825	3.65225	3.43863	-0.212937	0.0115673	8.04371	8.1009	0.0572742	0.159076
ENSG00000103342	GSPT1		7.57142	7.91231	7.91339	8.17373	0.26316	2.79859e-07	4.62103	4.06944	-0.555023	0.000574337
ENSG00000087842	PIR		7.57139	5.98014	6.02946	6.40162	0.372651	6.6065e-09	5.836	5.73729	-0.0997804	0.199594
ENSG00000069275	NUCKS1		7.5694	9.17388	9.10564	9.19022	0.0843206	0.0323229	6.23238	5.87537	-0.35881	0.000112483
ENSG00000111912	NCOA7		7.56923	6.20424	6.26283	6.11283	-0.149977	0.00198016	7.04577	6.91458	-0.131822	0.0149737
ENSG00000152520	PAN3		7.56923	4.34988	4.66765	4.65417	-0.0146116	0.798042	6.57498	6.54738	-0.0273183	0.619564
ENSG00000168036	CTNNB1		7.56872	9.65843	8.99584	8.95317	-0.0433254	0.272391	6.22247	5.91055	-0.313504	4.47336e-05
ENSG00000164142	FAM160A1		7.56687	4.07435	4.38648	4.26299	-0.130864	0.0410102	7.62128	7.56251	-0.0590301	0.205793
ENSG00000063978	RNF4		7.56678	6.06313	6.00135	6.44953	0.449574	1.22479e-09	6.94776	6.69421	-0.254994	1.75641e-05
ENSG00000146433	TMEM181		7.56592	5.61227	6.16693	6.40825	0.243454	1.53068e-05	5.81768	5.64972	-0.167309	0.0272746
ENSG00000173950	XXYLT1		7.5659	4.59268	4.49443	4.42732	-0.0654555	0.285202	6.9564	6.89178	-0.0651431	0.195136
ENSG00000138386	NAB1		7.56422	6.99979	6.36028	5.6726	-0.688978	1.67861e-11	5.5362	5.43718	-0.10234	0.363742
ENSG00000118564	FBXL5		7.56353	6.00134	5.6323	6.12616	0.498062	3.12074e-09	6.31623	6.1797	-0.137874	0.0604349
ENSG00000133119	RFC3		7.56188	6.05301	5.43108	5.70249	0.273109	0.000213359	6.51828	6.56197	0.0435965	0.447308
ENSG00000123219	CENPK		7.56169	5.77026	5.6647	5.54749	-0.115096	0.0169973	5.86693	5.73733	-0.12994	0.0914082
ENSG00000154001	PPP2R5E		7.5612	5.48968	5.75704	5.69842	-0.0592579	0.211575	7.05754	6.98328	-0.0747354	0.135164
ENSG00000189067	LITAF		7.56068	8.00597	7.92012	7.15818	-0.757071	3.80949e-12	6.58787	6.31242	-0.276393	7.39741e-06
ENSG00000054267	ARID4B		7.56058	5.71698	6.20553	5.97815	-0.227623	6.71425e-06	7.4782	7.37687	-0.102254	0.0265806
ENSG00000169641	LUZP1		7.55991	6.35376	5.13537	6.21037	1.07286	7.1527e-14	6.35691	6.28105	-0.0754886	0.218265
ENSG00000147408	CSGALNACT1		7.55853	3.80896	3.7112	4.34715	0.636725	4.96195e-09	8.04809	8.03641	-0.0112673	0.801427
ENSG00000169902	TPST1		7.55838	5.12294	5.66262	5.57619	-0.0835097	0.0968109	7.30761	7.35476	0.0465031	0.354171
ENSG00000107554	DNMBP		7.55778	5.43666	4.71246	4.92066	0.202549	0.0024417	6.32439	6.35158	0.0259729	0.645941
ENSG00000124151	NCOA3		7.55745	6.4307	6.4248	6.7465	0.322249	1.39858e-07	7.24937	7.19383	-0.055665	0.258924
ENSG00000064652	SNX24		7.55568	3.79189	4.27995	4.16596	-0.108013	0.106398	7.36258	7.39718	0.0346902	0.44202
ENSG00000087460	GNAS		7.55518	9.43528	9.28084	9.18104	-0.10095	0.0103117	5.52436	5.20308	-0.321938	0.00016624
ENSG00000132953	XPO4		7.55356	5.84113	6.6081	6.23224	-0.37698	3.34166e-08	6.78399	6.54388	-0.240242	0.000119221
ENSG00000145860	RNF145		7.55289	7.24008	7.18152	7.23667	0.0549372	0.183613	6.57871	6.33285	-0.247218	0.00430778
ENSG00000052841	TTC17		7.55159	6.15501	6.85853	6.44482	-0.41499	5.68366e-09	6.37584	6.28761	-0.0878031	0.135183
ENSG00000187605	TET3		7.54926	4.64591	5.59547	5.37239	-0.22711	7.84911e-05	6.31348	6.14541	-0.169622	0.0137146
ENSG00000010818	HIVEP2		7.54821	4.62518	5.07786	5.13072	0.0548152	0.295313	7.02326	7.11663	0.0936524	0.0589265
ENSG00000131746	TNS4		7.54696	5.95288	3.93214	5.00891	1.07233	4.6703e-12	5.14	5.26511	0.121784	0.192304
ENSG00000198796	ALPK2		7.54629	5.25859	3.67677	5.36277	1.69727	4.07012e-15	6.32045	6.36819	0.047073	0.422749
ENSG00000139218	SCAF11		7.54596	7.65892	8.26498	7.84383	-0.421622	1.90886e-10	6.84352	6.62217	-0.222229	0.000152855
ENSG00000012660	ELOVL5		7.54452	7.28983	6.99692	7.24824	0.251308	5.39166e-06	5.98303	5.87268	-0.110741	0.118323
ENSG00000174989	FBXW8		7.54374	3.20692	3.76589	3.34005	-0.421457	4.79435e-06	6.21171	6.01231	-0.19972	0.00295843
ENSG00000152952	PLOD2		7.54326	8.10549	8.14221	8.34316	0.203826	5.49431e-05	6.07881	5.98584	-0.0951813	0.255584
ENSG00000166225	FRS2		7.54198	5.24819	5.2885	4.96357	-0.320399	2.5296e-06	6.74759	6.63015	-0.117892	0.0347752
ENSG00000186153	WWOX		7.54057	1.7688	0.688381	1.42382	0.74006	3.68241e-05	8.6392	8.69392	0.0549093	0.276572
ENSG00000071205	ARHGAP10		7.53961	4.24087	4.21088	4.49915	0.289455	0.000202976	7.74597	7.77804	0.032454	0.476355
ENSG00000090530	P3H2		7.539	5.13879	5.15675	6.80797	1.6496	3.1004e-17	7.13983	7.14512	0.00434552	0.929782
ENSG00000140525	FANCI		7.53348	7.49738	7.24715	7.11454	-0.132849	0.0013166	6.7212	6.36429	-0.358052	9.55109e-08
ENSG00000147677	EIF3H		7.53279	7.39156	7.33799	7.15749	-0.179727	3.34146e-05	6.98963	6.81102	-0.18028	0.00252652
ENSG00000069869	NEDD4		7.53249	6.34306	7.08565	7.12159	0.038109	0.40554	7.49498	7.53359	0.0384843	0.372867
ENSG00000164494	PDSS2		7.52942	4.14776	4.20391	4.25578	0.052296	0.405164	7.75142	7.69068	-0.060934	0.157969
ENSG00000101596	SMCHD1		7.52933	6.95128	7.24742	6.88205	-0.365645	6.2972e-09	4.69806	4.48953	-0.207845	0.0263683
ENSG00000111300	NAA25		7.52821	5.98202	6.53554	6.47371	-0.060559	0.160287	6.34812	6.00527	-0.343971	5.35527e-06
ENSG00000125107	CNOT1		7.52731	7.86649	8.04505	8.24322	0.197656	4.28833e-06	6.43463	6.12134	-0.314742	8.1831e-05
ENSG00000188419	CHM		7.52729	5.5935	5.25117	5.05463	-0.20033	0.0034792	6.90171	6.8456	-0.0566745	0.307051
ENSG00000009413	REV3L		7.52688	5.71698	6.75155	6.28169	-0.468914	2.97363e-10	7.12344	7.03308	-0.0907994	0.090243
ENSG00000124164	VAPB		7.5258	5.56531	5.84033	5.03328	-0.814143	9.02031e-10	6.55841	6.47268	-0.086744	0.127971
ENSG00000186073	C15orf41		7.52577	3.52197	4.04398	4.60698	0.565068	2.01672e-08	7.55538	7.53798	-0.0171193	0.724317
ENSG00000105953	OGDH		7.52559	6.77243	6.68717	7.1393	0.455151	2.9799e-09	7.01772	6.80788	-0.210129	0.00110305
ENSG00000072364	AFF4		7.52394	7.07817	7.24859	6.64435	-0.618673	1.52078e-06	6.36585	6.30076	-0.0660147	0.341997
ENSG00000143702	CEP170		7.52273	6.49628	6.99534	6.64882	-0.346237	1.84423e-08	6.93783	6.89936	-0.0381033	0.438881
ENSG00000264538	SUZ12P1		7.5218	3.46206	3.76869	3.24158	-0.53591	8.03553e-07	5.59556	5.22683	-0.371512	0.000154497
ENSG00000036257	CUL3		7.52152	6.5404	6.79843	6.69809	-0.100548	0.0176527	7.05755	6.96483	-0.0939553	0.121606
ENSG00000152990	ADGRA3		7.51812	5.37971	6.1566	5.95325	-0.205334	2.97245e-05	7.00861	7.017	0.00750255	0.884052
ENSG00000205339	IPO7		7.51801	8.76124	9.45536	8.97729	-0.477628	1.83619e-11	6.6292	6.13811	-0.492006	3.72698e-08
ENSG00000196233	LCOR		7.51669	4.27609	4.9969	4.58382	-0.416686	2.98957e-07	6.81284	6.78399	-0.0293664	0.583136
ENSG00000119685	TTLL5		7.51609	5.02893	4.95856	5.38141	0.423481	7.55275e-08	7.1937	7.13047	-0.0632625	0.169065
ENSG00000137770	CTDSPL2		7.51587	6.56573	6.4074	5.9806	-0.433797	1.49534e-08	6.82241	6.62491	-0.198649	0.00509743
ENSG00000140350	ANP32A		7.51561	7.21388	7.69759	7.2979	-0.400243	7.91564e-10	5.50629	5.22519	-0.280473	0.00238635
ENSG00000140015	KCNH5		7.514	5.02406	4.15559	3.59321	-0.566464	2.01899e-06	8.18416	8.23468	0.0506026	0.230731
ENSG00000150753	CCT5		7.51246	10.4849	10.9234	10.8959	-0.0272664	0.482192	5.73035	5.21411	-0.518684	5.77118e-07
ENSG00000127955	GNAI1		7.512	5.97006	6.00725	5.9747	-0.032511	0.478252	6.90348	6.65439	-0.249541	1.02117e-05
ENSG00000116729	WLS		7.51063	5.71321	5.68892	5.9192	0.229775	1.14409e-05	5.12853	4.94514	-0.182512	0.0379189
ENSG00000106976	DNM1		7.5102	3.68188	4.64446	4.54617	-0.0979612	0.141757	5.76188	5.5418	-0.220106	0.001488
ENSG00000153823	PID1		7.50908	4.08139	3.50144	4.16048	0.658149	1.08607e-08	8.01928	8.2042	0.185226	1.65235e-05
ENSG00000136527	TRA2B		7.50907	7.57033	7.79423	7.39874	-0.394626	3.14565e-09	5.90769	5.29339	-0.617226	3.2445e-10
ENSG00000136141	LRCH1		7.50843	3.5628	4.02371	3.94087	-0.0834368	0.211271	6.99488	6.95545	-0.0407534	0.429303
ENSG00000123684	LPGAT1		7.50751	7.82058	7.55681	5.19726	-2.35439	2.16051e-20	6.45216	6.44312	-0.00885078	0.873487
ENSG00000031003	FAM13B		7.50586	5.9516	5.68318	6.0965	0.413281	3.64691e-09	6.74564	6.64184	-0.103962	0.0622069
ENSG00000162613	FUBP1		7.50568	7.42332	7.98577	7.56496	-0.420195	2.71922e-10	5.76313	5.43084	-0.332469	0.00160586
ENSG00000211455	STK38L		7.50451	7.45191	6.5761	6.87707	0.296344	1.78641e-06	6.60339	6.61276	0.00746771	0.900767
ENSG00000169967	MAP3K2		7.50338	6.75161	7.41842	7.57333	0.15667	0.000137739	6.33034	6.23342	-0.0975876	0.0995006
ENSG00000173273	TNKS		7.50312	5.62759	6.17082	6.06192	-0.108822	0.0206097	7.38877	7.4018	0.0127965	0.772402
ENSG00000013588	GPRC5A		7.50242	7.1238	5.99101	7.69811	1.70732	3.74123e-15	5.75023	5.40891	-0.344217	0.0026345
ENSG00000116120	FARSB		7.50189	6.12465	6.56606	6.62809	0.061498	0.151195	6.76376	6.51998	-0.24299	0.000127729
ENSG00000146540	C7orf50		7.50179	5.5861	5.91729	5.97571	0.0559548	0.224899	5.75014	5.45318	-0.297018	0.000975352
ENSG00000151491	EPS8		7.49746	5.54423	5.55222	6.13147	0.578645	1.3043e-10	7.8891	7.96053	0.0715262	0.125937
ENSG00000150477	KIAA1328		7.497	3.26582	3.53502	3.22704	-0.300822	0.000432092	7.89677	7.97499	0.0787854	0.0746899
ENSG00000111880	RNGTT		7.49562	5.57449	5.36449	5.94439	0.580251	2.84241e-10	8.0228	8.0787	0.0556962	0.195642
ENSG00000185989	RASA3		7.49448	5.45756	5.69846	5.92382	0.228022	5.71742e-05	6.6426	6.59398	-0.050723	0.450745
ENSG00000109184	DCUN1D4		7.4927	5.78039	6.26571	5.595	-0.670439	3.27029e-12	6.07885	5.80778	-0.273709	0.000385981
ENSG00000115170	ACVR1		7.49249	3.98703	4.17499	4.31682	0.143608	0.021828	6.61863	6.59832	-0.0210528	0.697257
ENSG00000142949	PTPRF		7.49209	6.91888	6.81132	7.10648	0.293852	1.8858e-07	6.08456	5.97828	-0.106497	0.0889508
ENSG00000075539	FRYL		7.49158	6.31346	6.576	6.64328	0.0665872	0.119893	7.8021	7.77947	-0.0227774	0.613145
ENSG00000198947	DMD		7.49095	5.62277	5.18155	4.74827	-0.436781	3.85789e-08	10.1568	10.2251	0.0684607	0.0937069
ENSG00000078747	ITCH		7.48909	6.80471	6.95122	7.00641	0.0556329	0.182872	7.15753	7.02532	-0.132517	0.0147962
ENSG00000188994	ZNF292		7.48811	5.4888	5.76666	5.62075	-0.147338	0.00211028	6.48819	6.43834	-0.049629	0.41323
ENSG00000103335	PIEZO1		7.48628	6.67879	6.9687	7.11511	0.14468	0.00328051	5.60411	4.81887	-0.786936	1.92883e-17
ENSG00000102786	INTS6		7.48559	5.79475	6.44974	6.00915	-0.439116	5.3496e-09	6.28805	6.15999	-0.129957	0.0831119
ENSG00000135316	SYNCRIP		7.48504	7.76005	7.62888	7.75977	0.136624	0.00575404	5.6398	5.1685	-0.473522	0.000231101
ENSG00000122545	2007-09-01		7.48476	7.87429	8.01975	8.01124	-0.00797184	0.842826	6.92268	6.83212	-0.090813	0.0703197
ENSG00000153714	LURAP1L		7.48462	4.33031	4.46438	4.37993	-0.0857245	0.1539	NA	NA	NA	NA
ENSG00000107779	BMPR1A		7.48292	5.65696	5.91506	5.52217	-0.393236	1.9329e-08	7.02319	6.91769	-0.105306	0.030651
ENSG00000130338	TULP4		7.48254	6.02162	6.10906	6.12549	0.0158277	0.725475	6.43914	6.27217	-0.166637	0.00337982
ENSG00000168077	SCARA3		7.48142	8.34257	6.89821	7.40943	0.509489	3.5973e-10	5.88212	5.18573	-0.697673	8.10997e-17
ENSG00000114279	FGF12		7.48139	2.90736	1.40912	1.96827	0.565592	6.91423e-05	8.67264	8.69497	0.0225027	0.58642
ENSG00000130340	SNX9		7.47883	6.25392	6.43515	6.47724	0.0394462	0.421117	7.27549	7.33761	0.0626334	0.201006
ENSG00000124207	CSE1L		7.47825	8.65804	9.19025	8.87383	-0.316702	3.5977e-09	6.21424	5.85062	-0.36552	3.65648e-06
ENSG00000105993	DNAJB6		7.47658	5.726	5.89141	5.94607	0.0509399	0.271443	6.21925	5.89364	-0.327748	1.73698e-06
ENSG00000144535	DIS3L2		7.47614	3.71849	4.00611	4.15009	0.145411	0.0257522	7.75328	7.68631	-0.0664851	0.160926
ENSG00000171681	ATF7IP		7.47517	5.94324	6.40173	5.69949	-0.706084	2.94063e-12	7.17385	7.15388	-0.0202432	0.706494
ENSG00000244754	N4BP2L2		7.47396	6.18038	6.59989	6.16012	-0.439825	1.46664e-09	6.12035	5.94708	-0.175208	0.0304491
ENSG00000135269	TES		7.47325	7.44351	7.20517	7.67773	0.472896	6.06421e-11	5.02824	4.84217	-0.184996	0.049189
ENSG00000182973	CNOT10		7.47188	5.69266	6.03596	5.93854	-0.0987689	0.0311768	6.26073	6.12096	-0.141203	0.0589009
ENSG00000083535	PIBF1		7.46912	4.77606	5.33464	5.13136	-0.203784	0.000166846	7.82697	7.83366	0.00575311	0.900464
ENSG00000088179	PTPN4		7.46824	5.14328	5.36229	5.45045	0.0863898	0.0821756	7.5892	7.54628	-0.0430857	0.327792
ENSG00000113657	DPYSL3		7.46819	7.88002	7.62598	8.12662	0.494905	6.28059e-08	6.68704	6.83048	0.144971	0.0117036
ENSG00000114416	FXR1		7.46377	6.93452	7.50871	7.05946	-0.449638	1.52275e-10	6.6642	6.41712	-0.247393	1.7262e-05
ENSG00000095383	TBC1D2		7.4629	6.20424	5.15836	6.52305	1.36417	4.38024e-15	5.77433	5.56439	-0.213112	0.0350188
ENSG00000165458	INPPL1		7.46184	8.13569	7.88798	8.45389	0.566458	5.61446e-12	4.64304	4.18872	-0.457262	0.000274653
ENSG00000257354	AC048341.2		7.46167	3.26169	3.13977	2.71315	-0.4338	9.26734e-05	5.43897	5.11115	-0.330686	0.0020311
ENSG00000180530	NRIP1		7.46137	6.5404	6.47821	6.51587	0.0323395	0.454099	5.22938	5.3075	0.0775711	0.332709
ENSG00000115970	THADA		7.46113	4.73049	5.42942	5.51681	0.0861195	0.0801299	7.98935	7.96747	-0.0216409	0.612054
ENSG00000171530	TBCA		7.46088	5.88942	6.39851	6.19077	-0.209353	2.85297e-05	7.5279	7.40807	-0.118873	0.0100022
ENSG00000163104	SMARCAD1		7.46067	5.99016	6.52374	6.18381	-0.341165	8.41682e-08	6.32089	6.25448	-0.0681048	0.273659
ENSG00000174705	SH3PXD2B		7.4589	5.5628	5.27396	5.99449	0.723416	8.30919e-12	6.71833	6.78836	0.070485	0.180278
ENSG00000089280	FUS		7.45774	5.1929	5.59872	5.01915	-0.58446	3.51722e-09	5.17103	4.48555	-0.688001	2.85813e-07
ENSG00000177707	NECTIN3		7.45581	5.68728	5.42842	6.13452	0.704486	2.90347e-12	7.26358	7.32934	0.0660778	0.180048
ENSG00000103064	SLC7A6		7.45517	5.93484	5.03526	6.01235	0.979488	9.10638e-14	4.37759	3.9086	-0.468514	2.46895e-05
ENSG00000205476	CCDC85C		7.45438	5.65066	5.90165	6.17624	0.26418	7.09008e-05	5.41814	5.08565	-0.333309	1.9893e-05
ENSG00000127804	METTL16		7.4523	5.68034	6.25837	5.62488	-0.633546	1.3195e-11	6.69832	6.50528	-0.194807	0.00161442
ENSG00000137075	RNF38		7.45163	4.18747	5.00665	4.88043	-0.118493	0.0283987	7.44753	7.39363	-0.0547336	0.268029
ENSG00000132388	UBE2G1		7.45077	5.99576	6.50389	6.28244	-0.221135	1.93493e-05	6.52461	6.39653	-0.128794	0.0216987
ENSG00000198087	CD2AP		7.44525	6.37207	7.33615	6.66977	-0.666652	4.19305e-13	6.92087	6.88315	-0.0379395	0.457345
ENSG00000119402	FBXW2		7.44427	6.72787	6.81468	6.70601	-0.109324	0.0098223	6.00526	5.8515	-0.155457	0.0308221
ENSG00000031823	RANBP3		7.44383	5.33129	5.57104	5.33072	-0.240982	1.69865e-05	5.28644	4.98345	-0.300932	0.000511076
ENSG00000151612	ZNF827		7.44328	3.96435	4.17629	3.92748	-0.240036	0.00124283	6.79207	6.79106	-0.001868	0.981482
ENSG00000168615	ADAM9		7.44326	8.65833	8.88031	9.18957	0.310337	4.2928e-09	6.87651	6.70901	-0.168391	0.00312735
ENSG00000142230	SAE1		7.44126	7.22055	6.8701	7.20089	0.331239	2.18913e-08	6.5713	6.2064	-0.366924	1.55052e-08
ENSG00000137266	SLC22A23		7.43958	3.51851	3.95993	4.93215	0.973423	1.60945e-12	6.38626	6.62572	0.240106	7.32672e-06
ENSG00000197565	COL4A6		7.43892	6.10116	6.28888	5.78405	-0.505301	1.74103e-10	7.25615	7.38906	0.133678	0.00408812
ENSG00000090863	GLG1		7.43872	6.76297	7.29588	6.92548	-0.36974	2.30854e-09	6.76135	6.70621	-0.0556953	0.287949
ENSG00000102858	MGRN1		7.43778	4.56112	4.12821	4.65682	0.527944	4.06671e-08	5.76479	5.45285	-0.313297	2.19613e-05
ENSG00000157110	RBPMS		7.43774	3.33817	2.85847	3.22675	0.380013	0.000457399	7.07278	7.02676	-0.0467906	0.424519
ENSG00000134905	CARS2		7.43526	5.78687	5.69738	6.40139	0.707445	7.04728e-12	6.18974	5.82595	-0.365981	3.31302e-05
ENSG00000169439	SDC2		7.43384	6.65813	6.05401	6.21328	0.159653	0.000661209	6.56958	6.52136	-0.0480861	0.379338
ENSG00000129292	PHF20L1		7.43352	6.52412	6.55929	6.61272	0.0534666	0.212439	6.43382	6.45578	0.0210893	0.747611
ENSG00000126705	AHDC1		7.43126	3.42932	3.6925	3.71857	0.0287645	0.689255	5.99671	5.89095	-0.107074	0.121388
ENSG00000137831	UACA		7.43004	6.66245	6.51427	5.99997	-0.514952	4.87109e-11	6.88289	6.80399	-0.0788605	0.123075
ENSG00000149084	HSD17B12		7.42945	5.36728	4.32082	5.58044	1.26046	1.73638e-14	7.36912	7.30935	-0.0599476	0.183867
ENSG00000172292	CERS6		7.42905	6.31146	6.51979	6.47163	-0.0442629	0.331099	7.77607	7.72091	-0.0552455	0.212355
ENSG00000092439	TRPM7		7.42895	7.27736	7.63581	7.42945	-0.206059	4.04978e-06	7.33583	7.11258	-0.22436	0.00361333
ENSG00000121390	PSPC1		7.42885	5.26582	5.22248	5.2347	0.0147478	0.773342	6.53419	6.2985	-0.23738	0.000349456
ENSG00000108256	NUFIP2		7.42758	7.92133	8.54079	8.08956	-0.450851	3.26597e-11	6.54623	5.9198	-0.627876	2.69432e-13
ENSG00000120616	EPC1		7.42628	4.28628	4.58441	4.49933	-0.0865761	0.139065	6.12391	6.02551	-0.0991501	0.112135
ENSG00000182670	TTC3		7.42516	7.77949	7.76717	8.05055	0.282556	5.08485e-08	6.50209	6.46364	-0.0387342	0.512867
ENSG00000197375	SLC22A5		7.42211	5.87463	4.47974	5.17544	0.692735	5.37802e-11	4.82128	4.63064	-0.191337	0.0583044
ENSG00000112419	PHACTR2		7.42171	6.65617	6.67297	4.56498	-2.1156	1.39976e-18	7.47291	7.56358	0.0904812	0.0504621
ENSG00000144677	CTDSPL		7.42167	5.44942	5.08534	3.09979	-1.98188	8.99445e-17	6.65097	6.63255	-0.0181908	0.746791
ENSG00000136536	2007-03-01		7.42081	6.47505	6.50882	6.59992	0.0911563	0.0339198	5.85126	5.65836	-0.194767	0.0219017
ENSG00000171552	BCL2L1		7.42073	5.59104	5.14285	5.95712	0.812054	9.8284e-13	4.35089	4.21635	-0.137483	0.174601
ENSG00000132394	EEFSEC		7.41953	2.51505	2.48722	2.89951	0.403387	0.000427673	7.13638	7.14969	0.01427	0.785371
ENSG00000104885	DOT1L		7.4192	4.53912	4.93087	5.05914	0.13685	0.131143	5.0028	4.73194	-0.275133	0.0110944
ENSG00000168818	STX18		7.41752	4.63478	4.76563	4.75283	-0.0105294	0.850913	6.18546	6.09432	-0.0896234	0.149156
ENSG00000198231	DDX42		7.41668	6.31843	6.6784	6.3911	-0.288619	3.51271e-07	5.60406	5.36538	-0.238582	0.00254268
ENSG00000102572	STK24		7.41612	6.64076	6.73119	6.83845	0.10643	0.0118248	6.54766	6.47366	-0.0729452	0.179872
ENSG00000150051	MKX		7.41578	5.33522	4.97069	4.56099	-0.40429	1.04617e-06	5.87082	5.8429	-0.0295252	0.698978
ENSG00000163714	U2SURP		7.41564	7.48393	7.74186	7.58065	-0.160303	0.000126992	6.15735	5.87105	-0.288633	0.000199872
ENSG00000136770	DNAJC1		7.41515	5.08607	5.47765	5.52917	0.0534976	0.274686	7.49827	7.47675	-0.0218078	0.646778
ENSG00000140455	USP3		7.41429	5.37685	5.87214	5.54768	-0.326576	2.15524e-07	5.59341	5.45635	-0.13812	0.084808
ENSG00000119596	YLPM1		7.41238	5.12294	5.29959	5.27066	-0.0321195	0.526302	6.33295	6.11475	-0.219629	0.00201115
ENSG00000198740	ZNF652		7.4112	4.71999	5.86854	5.33196	-0.535092	1.69687e-10	5.91074	5.88015	-0.0302269	0.666474
ENSG00000102763	VWA8		7.41113	4.47994	4.54248	4.73237	0.191123	0.000878425	8.01805	7.98046	-0.0373954	0.381205
ENSG00000035862	TIMP2		7.41075	7.98296	7.78113	7.90415	0.122457	0.00244393	5.13109	4.95511	-0.177944	0.039011
ENSG00000048649	RSF1		7.40981	5.83559	6.48606	5.87747	-0.60994	5.74256e-12	7.28737	7.19687	-0.0901674	0.0445752
ENSG00000120158	RCL1		7.40723	5.40145	5.6033	5.35721	-0.241591	5.26208e-05	6.67402	6.48572	-0.188443	0.000588038
ENSG00000054523	KIF1B		7.40639	6.56531	6.50602	6.85767	0.351699	8.38614e-09	7.199	7.18646	-0.0128004	0.787982
ENSG00000075651	PLD1		7.40515	4.99327	4.77134	5.21272	0.455996	1.11079e-07	7.53246	7.52736	-0.00572096	0.908073
ENSG00000057663	ATG5		7.40465	5.48703	5.75766	6.09881	0.342573	2.91663e-07	7.00578	6.88251	-0.122705	0.0243787
ENSG00000089159	PXN		7.40417	5.52971	5.73108	6.50283	0.769572	1.4044e-12	5.3528	5.15363	-0.202011	0.034319
ENSG00000148358	GPR107		7.40278	6.35425	6.72397	6.30663	-0.417926	1.99952e-09	6.84052	6.66444	-0.177295	0.00169366
ENSG00000154237	LRRK1		7.39993	4.49584	4.77629	4.74132	-0.0382486	0.494624	6.71337	6.73642	0.0242414	0.671481
ENSG00000072310	SREBF1		7.39973	7.14412	5.77295	5.86698	0.0918258	0.0519441	5.37272	4.81584	-0.560105	7.01195e-07
ENSG00000001629	ANKIB1		7.39966	6.5586	7.25383	7.04171	-0.212725	4.00868e-06	7.3913	7.30468	-0.0871004	0.105874
ENSG00000137941	TTLL7		7.39843	5.27199	5.02562	6.30506	1.27981	3.24249e-15	6.99916	7.01647	0.018941	0.737159
ENSG00000163939	PBRM1		7.39821	6.68728	7.27476	7.17428	-0.100177	0.0152403	6.5941	6.52984	-0.0657635	0.252247
ENSG00000198836	OPA1		7.39821	7.08461	6.62871	7.66686	1.03904	5.89585e-15	6.42308	6.31899	-0.105761	0.110736
ENSG00000120162	MOB3B		7.39758	4.80329	3.94121	4.03501	0.106748	0.111686	7.56395	7.57513	0.0111217	0.823751
ENSG00000175048	ZDHHC14		7.39652	2.34599	2.58947	2.43379	-0.15724	0.131639	7.43256	7.45548	0.023793	0.66106
ENSG00000145536	ADAMTS16		7.39583	2.71547	2.86987	5.13241	2.2615	1.63803e-17	8.16201	8.32147	0.159511	0.000168233
ENSG00000184014	DENND5A		7.39483	6.84424	6.9125	7.13909	0.226521	6.59653e-06	6.85627	6.82841	-0.0293478	0.59158
ENSG00000153936	HS2ST1		7.39416	5.47371	5.95052	5.68103	-0.27147	7.86633e-06	6.05808	6.02009	-0.0381639	0.560226
ENSG00000099204	ABLIM1		7.39341	7.97053	7.17022	7.33292	0.159074	0.00137936	7.51505	7.43564	-0.0800543	0.0828671
ENSG00000197323	TRIM33		7.39246	6.11095	6.41968	6.52958	0.109531	0.0113187	7.01274	6.83587	-0.178074	0.0025009
ENSG00000105738	SIPA1L3		7.3919	4.10001	4.27594	4.68801	0.417189	3.95498e-06	7.22055	7.15744	-0.0635419	0.196781
ENSG00000138193	PLCE1		7.39157	4.71245	5.09813	5.55606	0.462505	1.40355e-06	7.41166	7.46708	0.0565851	0.249811
ENSG00000173889	PHC3		7.39056	5.8139	6.35949	5.85405	-0.505751	9.34439e-11	6.40545	6.33207	-0.0738368	0.229828
ENSG00000214517	PPME1		7.39048	6.15612	6.18558	6.62207	0.439205	4.2896e-09	6.30114	5.85494	-0.447384	2.00276e-07
ENSG00000175582	RAB6A		7.39012	6.51461	6.26352	6.52187	0.258674	5.93719e-07	6.27317	6.2436	-0.0290737	0.610989
ENSG00000100393	EP300		7.3897	5.73496	6.03207	5.80651	-0.230288	0.000212312	6.22262	6.17589	-0.0462861	0.434476
ENSG00000008294	SPAG9		7.38964	7.23956	7.67731	7.75758	0.0811753	0.0453337	6.84705	6.76477	-0.0840336	0.160076
ENSG00000129636	ITFG1		7.38884	5.26582	5.29037	4.8924	-0.396229	5.91403e-08	7.34588	7.39068	0.0451838	0.332085
ENSG00000078674	PCM1		7.38864	7.32166	7.5788	7.33706	-0.241227	9.30642e-07	6.76171	6.652	-0.110258	0.0998649
ENSG00000178425	NT5DC1		7.38847	4.43299	4.66081	4.51421	-0.14468	0.0144203	6.39487	6.3267	-0.0669208	0.29461
ENSG00000231889	TRAF3IP2-AS1		7.38685	0.672587	1.27578	1.17686	-0.0898182	0.512863	5.53921	5.46183	-0.0754104	0.317202
ENSG00000068383	INPP5A		7.38658	4.83975	4.99925	5.49743	0.503148	9.45929e-09	6.83219	6.81742	-0.0149208	0.790358
ENSG00000049323	LTBP1		7.38647	5.45846	4.58664	5.29583	0.71695	9.36042e-10	8.15695	8.17617	0.0193628	0.701201
ENSG00000143951	WDPCP		7.38016	2.5628	2.87236	2.61816	-0.254629	0.00625322	8.82068	8.82112	0.000196991	0.994851
ENSG00000138668	HNRNPD		7.3795	5.16886	5.5688	5.19329	-0.380092	2.34058e-06	5.10469	4.68848	-0.418495	0.000289792
ENSG00000107669	ATE1		7.37576	5.27813	5.53794	3.53277	-2.0095	9.55394e-18	7.04405	7.01536	-0.0284212	0.558153
ENSG00000170310	STX8		7.37554	3.53571	3.77383	3.99653	0.223665	0.0049065	7.54403	7.56146	0.017746	0.725692
ENSG00000139163	ETNK1		7.37475	5.73049	6.55896	5.62444	-0.937808	5.56699e-14	6.17741	6.07524	-0.102861	0.195651
ENSG00000149485	FADS1		7.37386	9.20336	7.91265	8.12709	0.211412	4.83341e-06	NA	NA	NA	NA
ENSG00000125944	HNRNPR		7.37287	8.10333	8.13068	7.62294	-0.50797	1.67189e-09	6.31026	5.95304	-0.359	7.7553e-05
ENSG00000138696	BMPR1B		7.37275	3.20692	2.86617	3.01164	0.140905	0.111735	8.18385	8.24654	0.0633671	0.156877
ENSG00000151466	SCLT1		7.37243	4.93484	5.06499	4.98443	-0.0829404	0.11858	7.37804	7.36432	-0.0130208	0.797455
ENSG00000183826	BTBD9		7.37221	2.75712	2.91381	3.5736	0.666168	1.45463e-06	8.15556	8.24629	0.0911226	0.0389416
ENSG00000095951	HIVEP1		7.37196	5.0374	5.3089	5.71846	0.40976	1.47927e-07	6.91388	6.9393	0.0251496	0.60727
ENSG00000117724	CENPF		7.37049	9.23536	9.60557	9.22299	-0.383134	4.2669e-10	6.08011	6.0467	-0.034842	0.610634
ENSG00000066135	KDM4A		7.369	5.8335	5.698	5.74431	0.0466667	0.325954	5.86584	5.60506	-0.263371	0.000646745
ENSG00000163605	PPP4R2		7.36845	6.71773	7.10065	6.95505	-0.145025	0.000497693	5.92365	5.71642	-0.209003	0.00499864
ENSG00000119969	HELLS		7.36819	6.93322	6.93461	6.51453	-0.422538	3.18302e-09	5.43015	5.00182	-0.429764	6.90495e-06
ENSG00000115896	PLCL1		7.36641	3.4976	2.97586	4.08973	1.11288	1.62341e-11	9.12163	9.24953	0.128213	0.0019846
ENSG00000146535	GNA12		7.36222	5.02771	5.20431	5.38951	0.186796	0.000503776	5.75416	5.72503	-0.028746	0.675412
ENSG00000070961	ATP2B1		7.36026	6.997	7.71993	7.98355	0.260555	3.16898e-07	6.55081	6.58364	0.0319325	0.650822
ENSG00000069424	KCNAB2		7.36013	4.24923	3.97486	4.85109	0.875784	7.12916e-12	6.45271	5.97423	-0.480313	1.08883e-10
ENSG00000152953	STK32B		7.35847	4.09538	3.457	4.98319	1.52669	3.74705e-14	7.99841	8.07632	0.0783042	0.095102
ENSG00000136261	BZW2		7.3583	7.11152	6.25476	7.29307	1.03928	2.16481e-12	5.81816	5.68806	-0.130917	0.125956
ENSG00000160007	ARHGAP35		7.35439	6.88002	6.91423	7.18362	0.270682	1.13077e-06	5.97591	5.97384	-0.00228588	0.978042
ENSG00000215301	DDX3X		7.35439	9.32957	9.36215	8.98825	-0.37395	7.93887e-11	5.84497	5.27207	-0.575326	6.75953e-06
ENSG00000142856	ITGB3BP		7.35323	5.25132	5.30489	5.07798	-0.227899	0.000114272	6.74717	6.6587	-0.0897736	0.162913
ENSG00000118217	ATF6		7.35186	6.32981	6.5649	6.36345	-0.19874	8.51223e-05	7.58926	7.59287	0.00374737	0.933714
ENSG00000165671	NSD1		7.35142	6.78147	7.48075	7.12577	-0.35536	2.20566e-09	7.43345	7.25188	-0.182008	0.000246796
ENSG00000107249	GLIS3		7.35097	1.79189	1.87751	3.15954	1.2831	5.34547e-10	8.91012	8.9983	0.0884751	0.0280272
ENSG00000146143	PRIM2		7.34826	5.52024	5.39467	5.63147	0.237043	3.56859e-05	7.94436	7.91582	-0.0288182	0.561224
ENSG00000011114	BTBD7		7.34812	5.06253	5.16914	5.1636	-0.00512965	0.926029	6.18515	6.15265	-0.0329365	0.584277
ENSG00000138246	DNAJC13		7.34724	6.76042	7.33533	6.85086	-0.485693	3.14404e-11	6.89895	6.79886	-0.100515	0.0580688
ENSG00000168300	PCMTD1		7.34483	5.24297	6.06296	4.8275	-1.23966	7.03402e-16	6.1489	6.10521	-0.0448993	0.484838
ENSG00000093167	LRRFIP2		7.34405	5.87598	5.92796	6.53023	0.603721	3.92091e-11	7.06652	6.93516	-0.131645	0.0144692
ENSG00000172939	OXSR1		7.34117	6.81637	6.87219	7.34658	0.473319	2.94846e-10	6.89512	6.74028	-0.155251	0.00411865
ENSG00000113742	CPEB4		7.3382	5.71396	4.89434	5.84628	0.946473	3.48838e-13	6.55827	6.60879	0.0491444	0.375445
ENSG00000170027	YWHAG		7.33729	8.24323	8.68622	8.36179	-0.32369	1.11305e-08	6.13916	5.65225	-0.48846	1.01443e-05
ENSG00000108061	SHOC2		7.33726	6.24139	6.06706	6.0176	-0.050525	0.26695	6.3013	6.24691	-0.0564639	0.396678
ENSG00000068878	PSME4		7.33562	5.71849	6.23694	6.08192	-0.15464	0.00056355	6.48876	6.40128	-0.0876595	0.136784
ENSG00000154978	VOPP1		7.33552	5.8432	5.53353	6.02238	0.489559	4.17794e-10	6.73417	6.72636	-0.00888519	0.883268
ENSG00000173905	GOLIM4		7.3352	7.09914	6.5909	6.83941	0.253844	6.33109e-05	6.58792	6.41709	-0.172307	0.00624536
ENSG00000145703	IQGAP2		7.33511	6.45214	6.20341	5.2716	-0.943045	7.0539e-10	7.92608	7.9804	0.0546616	0.225494
ENSG00000225470	JPX		7.33464	4.0767	4.47895	4.10819	-0.373101	1.03011e-05	NA	NA	NA	NA
ENSG00000101019	UQCC1		7.33392	5.04583	5.46295	5.17805	-0.284283	1.19124e-05	6.96539	6.83765	-0.127833	0.0192646
ENSG00000196159	FAT4		7.33282	6.0649	6.60498	6.2865	-0.319216	1.37938e-07	7.27822	7.19863	-0.0791283	0.0952922
ENSG00000141551	CSNK1D		7.33255	4.9426	5.29798	4.58649	-0.71522	4.52575e-11	4.27552	3.87848	-0.401538	0.00276263
ENSG00000213047	DENND1B		7.33203	3.8807	4.63449	4.36486	-0.266371	0.000141762	7.93742	8.01237	0.0747556	0.0802645
ENSG00000129657	SEC14L1		7.33134	5.31545	5.60071	6.14835	0.546141	1.0484e-10	6.70453	6.55957	-0.145845	0.00628887
ENSG00000163655	GMPS		7.33134	7.12238	7.32633	6.98157	-0.344977	3.78812e-09	6.40087	6.21901	-0.182317	0.00523791
ENSG00000134884	ARGLU1		7.32828	6.44533	6.36804	6.31425	-0.0556139	0.204706	5.51402	5.24409	-0.272183	0.00193203
ENSG00000135829	DHX9		7.32818	8.44408	8.92661	8.49087	-0.435869	2.74876e-11	6.68666	6.23559	-0.452261	4.59782e-05
ENSG00000149212	SESN3		7.32807	6.85112	6.47543	5.89418	-0.601463	1.62194e-08	NA	NA	NA	NA
ENSG00000158019	BABAM2		7.32708	3.8726	3.4602	4.16963	0.706294	4.38825e-09	7.86264	7.97901	0.117002	0.0200759
ENSG00000109265	KIAA1211		7.32686	4.24923	4.22834	4.07549	-0.154922	0.0620924	7.51525	7.49386	-0.0218235	0.635673
ENSG00000088448	ANKRD10		7.32529	6.1121	6.46188	6.1121	-0.344227	2.07137e-07	5.37119	4.98357	-0.3897	2.05176e-05
ENSG00000158161	EYA3		7.32408	4.78039	5.48877	5.08461	-0.402954	3.57259e-07	6.89559	6.71749	-0.178648	0.00250765
ENSG00000138434	SSFA2		7.32348	8.28272	8.28282	8.47746	0.19361	5.02201e-06	5.89714	5.77361	-0.125685	0.228111
ENSG00000151090	THRB		7.32297	3.17216	2.58377	3.85006	1.26644	1.01508e-08	8.30134	8.4125	0.111821	0.0180542
ENSG00000142687	KIAA0319L		7.32263	5.57366	6.24304	6.06321	-0.174172	0.000595431	6.69915	6.67441	-0.0253357	0.638551
ENSG00000197959	DNM3		7.32261	3.7215	2.63824	3.53293	0.890984	2.07534e-09	8.90385	8.98727	0.0836532	0.0377479
ENSG00000188157	AGRN		7.32164	6.88439	6.91014	7.18627	0.279684	0.000127076	5.25451	4.46382	-0.791731	2.27677e-14
ENSG00000138756	BMP2K		7.32138	5.86241	5.51691	5.40039	-0.120652	0.0237875	6.45255	6.47256	0.0203702	0.742119
ENSG00000141367	CLTC		7.32121	9.6917	9.14448	10.0577	0.914465	9.15392e-16	6.20084	5.91412	-0.288164	0.000557634
ENSG00000078304	PPP2R5C		7.32117	6.72974	6.9191	6.69512	-0.223622	2.35189e-06	6.51562	6.47188	-0.0434259	0.425492
ENSG00000160551	TAOK1		7.32051	7.28679	7.90653	7.43147	-0.475356	1.71054e-11	7.15046	7.0376	-0.113185	0.0202293
ENSG00000173692	PSMD1		7.32029	7.38327	7.77939	7.49953	-0.281022	3.42243e-07	6.56731	6.25959	-0.308229	8.42595e-08
ENSG00000148180	GSN		7.31938	7.95368	6.22531	6.86712	0.619877	7.02762e-09	6.65331	6.77812	0.125919	0.0330402
ENSG00000180747	SMG1P3		7.31833	2.38446	3.14968	2.73318	-0.421363	7.99792e-05	5.80609	5.06768	-0.74048	4.89286e-09
ENSG00000205268	PDE7A		7.31528	4.7409	5.47206	4.75367	-0.717061	8.10751e-12	5.98361	5.95366	-0.0289278	0.677128
ENSG00000043143	JADE2		7.31394	5.60332	5.8478	5.96516	0.117316	0.0114223	6.21872	5.90586	-0.314765	0.000357934
ENSG00000121210	TMEM131L		7.31268	4.52885	5.58459	5.34547	-0.238728	1.34934e-05	7.0648	6.96767	-0.0972616	0.0445868
ENSG00000196914	ARHGEF12		7.3126	7.19561	7.47805	7.47147	-0.00652124	0.873244	6.44349	6.39404	-0.0488884	0.389218
ENSG00000178222	RNF212		7.31167	4.81742	4.98449	4.87044	-0.115853	0.0324401	5.30478	5.1125	-0.195229	0.0269145
ENSG00000137962	ARHGAP29		7.31144	6.30796	6.3629	6.4297	0.0635301	0.24065	6.73382	6.7429	0.00806192	0.873661
ENSG00000118454	ANKRD13C		7.3102	5.94002	6.04813	6.29571	0.247647	3.2125e-06	6.66063	6.59781	-0.0646316	0.319671
ENSG00000275700	AATF		7.30865	5.70183	5.967	6.27483	0.309016	1.55181e-07	6.38617	6.19927	-0.187359	0.00177898
ENSG00000135837	CEP350		7.30622	6.95288	7.34174	7.31155	-0.0294412	0.473893	7.33537	7.24999	-0.0855792	0.0662471
ENSG00000099250	NRP1		7.30603	6.13089	6.35967	6.96025	0.595711	6.22772e-11	6.96181	7.08386	0.121829	0.0137321
ENSG00000156958	GALK2		7.3034	4.83281	5.01602	5.18801	0.174109	0.00123676	7.30047	7.33449	0.0351215	0.476107
ENSG00000119314	PTBP3		7.30339	7.1029	6.76119	8.03423	1.27281	6.93942e-17	6.76851	6.60066	-0.169584	0.00396144
ENSG00000205336	ADGRG1		7.30256	6.64789	5.86501	6.41036	0.545913	8.42662e-11	5.00767	4.73309	-0.277245	0.00601079
ENSG00000167077	MEI1		7.30156	3.06727	2.71185	2.58201	-0.134118	0.161384	6.1711	6.12536	-0.0440948	0.573345
ENSG00000163947	ARHGEF3		7.30134	3.19398	4.35545	4.28845	-0.0495922	0.484177	7.81522	7.93894	0.124543	0.0110683
ENSG00000175662	TOM1L2		7.30087	4.53399	4.06385	4.77459	0.712464	3.61e-10	6.63768	6.65396	0.017211	0.767721
ENSG00000109911	ELP4		7.29754	4.38825	4.71699	4.66975	-0.0461991	0.415423	6.89663	7.05328	0.154979	0.00514421
ENSG00000143970	ASXL2		7.29719	5.6842	6.0539	5.36832	-0.686939	2.74593e-10	6.95691	6.77498	-0.182308	0.00268453
ENSG00000198900	TOP1		7.29641	4.78327	5.74096	5.45618	-0.2852	2.62028e-06	6.55883	6.37117	-0.187184	0.00122069
ENSG00000002834	LASP1		7.29576	7.95544	7.7781	8.45254	0.668137	5.4792e-10	5.63915	5.29288	-0.348458	0.000226995
ENSG00000010244	ZNF207		7.29576	7.36295	7.70168	7.35784	-0.343105	1.07485e-08	5.22405	4.82319	-0.402258	8.47861e-05
ENSG00000140386	SCAPER		7.29421	4.31644	4.77148	4.19275	-0.581914	3.90518e-09	9.05787	9.08977	0.0322997	0.472346
ENSG00000111596	CNOT2		7.29289	5.9839	6.3269	5.94904	-0.379102	1.44234e-08	6.65572	6.5885	-0.0691589	0.253714
ENSG00000189337	KAZN		7.2905	2.39957	2.26326	2.84679	0.575601	6.88552e-06	8.13382	8.10861	-0.0243928	0.683213
ENSG00000068796	KIF2A		7.28985	6.29085	6.72593	6.40933	-0.316218	4.30073e-08	6.57618	6.48979	-0.0879519	0.21598
ENSG00000049656	CLPTM1L		7.28942	8.40039	8.82849	8.44638	-0.381616	2.3945e-10	6.43291	5.83731	-0.597564	1.03811e-09
ENSG00000138698	RAP1GDS1		7.28818	6.18529	6.44201	6.25318	-0.188402	4.01814e-05	7.1256	7.10223	-0.0234985	0.6314
ENSG00000171603	CLSTN1		7.28786	6.63399	6.4498	6.96889	0.51937	4.3432e-11	6.25214	6.1365	-0.115705	0.0587844
ENSG00000048707	VPS13D		7.28541	6.34062	6.5892	6.72369	0.1349	0.00157031	7.8544	7.87518	0.0209835	0.68808
ENSG00000055208	TAB2		7.28537	4.97448	5.36104	5.40422	0.0445023	0.372298	7.11491	7.01839	-0.0966969	0.0606499
ENSG00000115414	FN1		7.2831	8.8281	7.75617	8.6154	0.861481	1.96527e-11	6.09487	6.38721	0.291242	1.97675e-06
ENSG00000176102	CSTF3		7.28157	5.34794	5.87591	5.43108	-0.446204	4.40006e-09	6.56862	6.10259	-0.467243	1.11701e-09
ENSG00000170832	USP32		7.28149	6.13428	6.3839	6.42711	0.0439724	0.312442	7.51097	7.52562	0.0137248	0.769917
ENSG00000210196	MT-TP		7.28116	0.697249	1.34691	1.26992	-0.0533487	0.70664	NA	NA	NA	NA
ENSG00000106415	GLCCI1		7.27942	4.14328	3.3804	3.29192	-0.0948611	0.249907	6.7008	6.56243	-0.13947	0.037247
ENSG00000136381	IREB2		7.2788	6.38636	6.516	5.51331	-1.01043	1.64117e-12	6.57174	6.32095	-0.252688	3.60445e-05
ENSG00000021776	AQR		7.27871	7.23351	7.36144	7.46151	0.0992638	0.0154821	7.17096	7.09745	-0.0746566	0.142282
ENSG00000074590	NUAK1		7.27829	5.29034	4.78084	5.89454	1.10856	2.07367e-14	5.99505	5.85208	-0.143278	0.0697048
ENSG00000102554	KLF5		7.27809	6.7901	6.30247	6.33411	0.0291705	0.512089	6.2839	5.70049	-0.585312	2.72517e-06
ENSG00000058668	ATP2B4		7.27624	6.05659	6.74065	7.14835	0.410043	3.43441e-08	6.27575	6.46663	0.191484	0.00447627
ENSG00000130413	STK33		7.27591	2.91789	3.44367	4.08979	0.646407	5.90338e-09	7.52158	7.52384	0.002624	0.961432
ENSG00000108091	CCDC6		7.27502	6.09247	6.06409	6.30821	0.24298	7.9123e-05	6.60335	6.53024	-0.073713	0.187018
ENSG00000065978	YBX1		7.27454	9.69691	10.2096	9.97804	-0.231301	5.46324e-08	5.34401	4.84338	-0.503525	1.09228e-05
ENSG00000182240	BACE2		7.27435	5.81742	5.44686	5.49778	0.0466475	0.343096	5.89653	5.91118	0.015417	0.826268
ENSG00000037637	FBXO42		7.27373	4.85627	4.72954	4.97455	0.243145	5.44798e-05	6.69105	6.62709	-0.0619476	0.287698
ENSG00000171604	CXXC5		7.27265	4.76589	5.37244	5.04772	-0.323767	2.69379e-06	4.93945	4.74605	-0.196992	0.0349452
ENSG00000128567	PODXL		7.27236	8.14258	8.02243	7.01967	-0.990998	0.000173707	5.96196	5.88703	-0.0743712	0.295736
ENSG00000073614	KDM5A		7.27184	6.97637	7.17252	6.86807	-0.304732	8.86465e-08	7.10668	7.03133	-0.0760413	0.128475
ENSG00000137801	THBS1		7.27179	9.52256	8.30697	9.78931	1.48497	8.30457e-08	4.88695	4.17967	-0.711076	4.60569e-06
ENSG00000055483	USP36		7.27089	5.04703	4.63952	5.21989	0.576168	1.02688e-09	6.1726	5.6573	-0.51706	3.11309e-08
ENSG00000197081	IGF2R		7.2707	6.82233	7.33501	7.37985	0.0458378	0.264649	6.64512	6.49846	-0.146932	0.0122036
ENSG00000187398	LUZP2		7.27044	3.30646	3.39605	2.62427	-0.768627	4.30778e-08	8.62722	8.74562	0.118398	0.00348431
ENSG00000012983	MAP4K5		7.26949	6.35425	6.39049	6.48192	0.0934062	0.0314156	6.58139	6.4571	-0.125014	0.0359885
ENSG00000105221	AKT2		7.26909	6.15668	6.40602	5.095	-1.3196	6.72568e-14	5.13555	4.82974	-0.307667	0.000379832
ENSG00000151376	ME3		7.26909	3.997	3.97354	4.92356	0.949577	1.50516e-12	5.3943	5.28846	-0.107847	0.184764
ENSG00000109436	TBC1D9		7.26823	4.95544	5.79427	5.55948	-0.230497	6.91632e-05	6.35202	6.32475	-0.0273059	0.639469
ENSG00000124789	NUP153		7.26808	6.70221	7.0284	7.14968	0.122542	0.00319661	6.48398	6.18901	-0.2968	5.98896e-06
ENSG00000078618	NRDC		7.26605	7.02467	6.96252	7.32437	0.359816	6.25214e-09	6.44293	6.29278	-0.151882	0.0188737
ENSG00000101665	SMAD7		7.26565	4.33424	4.62838	4.79644	0.170204	0.00848678	5.39408	5.11477	-0.281609	0.00549185
ENSG00000170471	RALGAPB		7.26506	6.25392	6.38062	6.23658	-0.147003	0.00197905	6.68884	6.6775	-0.012624	0.829783
ENSG00000185842	DNAH14		7.26425	4.43115	4.79499	4.70787	-0.0888435	0.11312	8.78085	8.78563	0.00499092	0.90701
ENSG00000164619	BMPER		7.26281	3.03377	2.01975	2.03813	0.0359341	0.748975	7.68137	7.89689	0.216295	7.97069e-05
ENSG00000131323	TRAF3		7.26254	4.53912	5.17017	5.16059	-0.0106875	0.836497	6.38476	6.30999	-0.0738253	0.219673
ENSG00000145781	COMMD10		7.26141	3.86717	3.81724	4.33676	0.525232	8.85925e-08	8.06531	8.13547	0.0706	0.10213
ENSG00000120519	SLC10A7		7.26109	2.76297	3.52999	3.26605	-0.261804	0.00694208	7.59163	7.65846	0.0666502	0.155508
ENSG00000235590	GNAS-AS1		7.26107	1.51505	2.23191	1.58876	-0.641236	1.31177e-05	NA	NA	NA	NA
ENSG00000105220	GPI		7.26047	8.11696	7.99201	8.31306	0.321234	3.78203e-08	5.24579	4.8812	-0.366998	0.00112572
ENSG00000164180	TMEM161B		7.25768	4.71245	5.17348	5.00127	-0.175607	0.00121516	6.48767	6.38131	-0.107823	0.131099
ENSG00000142875	PRKACB		7.25742	5.65302	6.0652	6.35242	0.286213	2.72546e-06	7.40898	7.4159	0.00663987	0.910953
ENSG00000153922	CHD1		7.25733	6.85558	7.49793	7.19852	-0.299093	2.83796e-08	6.62869	6.41468	-0.215186	0.0036127
ENSG00000100813	ACIN1		7.25326	6.59309	6.95547	6.8317	-0.123171	0.00334658	5.25108	4.8898	-0.364887	0.000770458
ENSG00000118689	FOXO3		7.25326	4.76297	4.64217	5.22007	0.578274	2.03961e-09	6.62952	6.49958	-0.131142	0.0808647
ENSG00000132485	ZRANB2		7.25299	6.62317	6.94482	6.57421	-0.370319	2.18823e-08	4.02819	3.57257	-0.458418	0.0115293
ENSG00000159459	UBR1		7.25288	6.1771	6.05288	6.50516	0.452144	7.38999e-10	7.44666	7.41148	-0.0356858	0.450656
ENSG00000140859	KIFC3		7.25221	6.73942	6.35716	7.14685	0.79112	5.27115e-14	5.53593	5.45813	-0.0790883	0.368974
ENSG00000100605	ITPK1		7.24997	5.4284	4.7153	5.65772	0.940372	1.29089e-11	6.47868	6.4718	-0.00677308	0.911738
ENSG00000125386	FAM193A		7.24896	4.18965	4.5027	4.14926	-0.35733	4.90493e-06	6.31621	6.14354	-0.174852	0.0113366
ENSG00000123983	ACSL3		7.24776	7.98797	7.07983	7.88004	0.802535	9.26851e-13	6.50412	6.35832	-0.147779	0.0380767
ENSG00000276043	UHRF1		7.24598	6.19939	5.83603	6.34155	0.505693	7.56669e-09	5.67421	5.31206	-0.36552	0.000582483
ENSG00000160685	ZBTB7B		7.24588	4.96942	5.50749	5.11395	-0.394268	9.84844e-08	4.91151	4.43002	-0.485309	7.6135e-07
ENSG00000237187	NR2F1-AS1		7.24554	3.224	3.03907	2.8465	-0.184812	0.0523311	7.44954	7.54147	0.0917281	0.0381545
ENSG00000198786	MT-ND5		7.24492	5.54423	6.16688	5.7368	-0.433399	1.43442e-08	NA	NA	NA	NA
ENSG00000108848	LUC7L3		7.24487	6.78471	6.51031	6.42006	-0.0894063	0.0412471	5.97136	5.40191	-0.571935	4.33666e-08
ENSG00000066933	MYO9A		7.24459	5.86173	6.53986	5.92388	-0.618517	2.20255e-11	7.62288	7.66236	0.0401187	0.390123
ENSG00000112787	FBRSL1		7.24448	3.68497	4.3742	4.50523	0.13631	0.0578674	5.49194	5.04773	-0.445707	6.12553e-07
ENSG00000127616	SMARCA4		7.24372	6.70183	6.97944	6.81841	-0.162252	0.0009972	6.23378	5.94234	-0.29319	9.38725e-06
ENSG00000139155	SLCO1C1		7.24166	3.08607	2.89324	1.92941	-0.982076	1.83929e-06	6.23789	6.23838	-0.00100951	1
ENSG00000140563	MCTP2		7.24019	3.98953	2.99641	3.15744	0.167049	0.0505032	7.67879	7.7451	0.0663082	0.166956
ENSG00000182150	ERCC6L2		7.2395	5.40426	5.41669	6.14128	0.725122	1.77106e-12	6.85711	6.82265	-0.0352037	0.567665
ENSG00000154556	SORBS2		7.23859	4.84527	3.92793	3.39782	-0.540063	1.64347e-07	7.65453	7.7011	0.0465898	0.308153
ENSG00000166598	HSP90B1		7.23732	9.17216	10.4011	9.91387	-0.491195	4.87807e-08	4.51373	4.11447	-0.401625	0.00180272
ENSG00000131508	UBE2D2		7.23577	6.27711	6.51461	6.16564	-0.348879	3.04995e-08	6.82516	6.58006	-0.246369	5.27628e-05
ENSG00000163811	WDR43		7.23512	7.15251	7.26769	7.22087	-0.0402413	0.41974	6.01949	5.5378	-0.483419	3.23674e-10
ENSG00000163602	RYBP		7.23402	4.62839	4.69316	3.46832	-1.22559	4.49284e-13	6.0173	5.92697	-0.0916146	0.271232
ENSG00000096433	ITPR3		7.23381	6.94485	6.55136	7.24178	0.695243	6.59471e-10	5.84629	5.61615	-0.229835	0.00191505
ENSG00000140650	PMM2		7.23373	5.16996	5.39865	5.50543	0.107021	0.0301191	5.66898	5.27276	-0.397891	2.96369e-06
ENSG00000105854	PON2		7.23316	7.20451	7.72952	6.97182	-0.752987	1.39744e-13	5.37571	5.17724	-0.20051	0.0220111
ENSG00000118596	SLC16A7		7.23265	5.96117	6.7733	5.61649	-1.16484	2.23329e-14	7.3438	7.32237	-0.0206089	0.663539
ENSG00000109381	ELF2		7.23259	5.55185	5.67274	4.81661	-0.860005	3.89692e-13	6.8107	6.60555	-0.207135	0.000550808
ENSG00000047346	FAM214A		7.23188	3.8726	3.85548	3.87019	0.0155374	0.821796	6.74135	6.79297	0.0527006	0.387275
ENSG00000113194	FAF2		7.22789	6.66245	7.16035	6.94184	-0.219088	1.02249e-05	6.3756	6.12913	-0.248384	0.000277423
ENSG00000163946	FAM208A		7.22781	7.2534	7.15574	7.08748	-0.068201	0.100017	6.40779	6.23141	-0.178385	0.0123846
ENSG00000084733	RAB10		7.22598	6.89176	7.02645	6.62165	-0.407142	1.18394e-08	6.66816	6.44625	-0.223091	0.00521123
ENSG00000132570	PCBD2		7.22525	3.21975	3.30115	3.07887	-0.21956	0.0145373	5.6497	5.51304	-0.136387	0.0546214
ENSG00000196739	COL27A1		7.22359	3.45846	4.04147	4.81832	0.779033	9.84549e-11	6.75553	6.57503	-0.180807	0.000602171
ENSG00000185728	YTHDF3		7.22222	6.16444	6.4031	5.99378	-0.409504	7.96068e-09	5.4675	5.35624	-0.11343	0.185868
ENSG00000138443	ABI2		7.22197	5.66166	6.42646	5.77349	-0.649594	9.08125e-12	5.90421	5.84223	-0.0638392	0.391614
ENSG00000060339	CCAR1		7.22032	6.80009	7.17555	6.80358	-0.37124	3.70841e-09	6.08386	5.91643	-0.169415	0.0430036
ENSG00000043514	TRIT1		7.21955	5.16996	5.40355	5.61663	0.215477	7.79787e-05	5.70911	5.58123	-0.130441	0.113466
ENSG00000118705	RPN2		7.21821	8.46924	8.67253	8.43354	-0.238319	2.49595e-07	6.0132	5.834	-0.180577	0.00854798
ENSG00000113712	CSNK1A1		7.21174	7.06727	7.38795	7.50764	0.119753	0.00342979	6.01313	5.71948	-0.295031	0.000358198
ENSG00000183576	SETD3		7.21051	5.85763	6.14295	6.13915	-0.00347668	0.93832	5.71977	5.6361	-0.0840271	0.225833
ENSG00000173065	FAM222B		7.20893	2.81461	3.52594	3.69274	0.175156	0.0800784	6.56274	6.36553	-0.198558	0.000764382
ENSG00000154654	NCAM2		7.20841	3.08607	3.68822	2.41632	-1.28664	3.85869e-10	8.43192	8.52062	0.088948	0.0270821
ENSG00000174306	ZHX3		7.20705	4.63319	4.79783	4.87277	0.0767924	0.164264	6.70835	6.67124	-0.0365353	0.478593
ENSG00000143442	POGZ		7.20672	5.14328	5.66874	5.73265	0.0641034	0.178298	6.06297	5.92514	-0.140177	0.0448794
ENSG00000147454	SLC25A37		7.20441	6.17271	6.15549	6.28426	0.128358	0.00677218	5.5469	5.54743	0.000871773	0.999253
ENSG00000008086	CDKL5		7.2025	4.93355	4.33165	5.37396	1.0495	1.08839e-07	6.97188	6.96993	-0.00242302	0.970117
ENSG00000011566	MAP4K3		7.20103	4.73793	5.29136	4.8729	-0.418134	2.26342e-08	7.1984	7.13576	-0.0631627	0.180877
ENSG00000186815	TPCN1		7.19899	4.78471	5.13027	5.1959	0.0652151	0.215099	5.36168	5.30921	-0.049815	0.54074
ENSG00000183337	BCOR		7.19532	5.36631	5.01938	5.33538	0.315614	7.6332e-06	6.3674	6.1269	-0.241891	0.00052531
ENSG00000198677	TTC37		7.19513	7.84476	8.09795	8.03802	-0.0597724	0.136515	6.66864	6.6065	-0.0629796	0.240111
ENSG00000203666	EFCAB2		7.19202	3.33817	3.43955	3.53134	0.093226	0.221215	6.91162	6.94402	0.0324992	0.501226
ENSG00000128487	SPECC1		7.19075	8.00875	7.67577	7.87113	0.196054	4.94917e-06	7.04367	7.09898	0.0542695	0.264364
ENSG00000144791	LIMD1		7.19049	5.37303	5.48794	5.89679	0.409596	5.39669e-07	6.72981	6.5877	-0.141641	0.00609479
ENSG00000112159	MDN1		7.1904	7.18584	8.32964	7.92337	-0.406192	5.61728e-10	7.09559	6.79578	-0.300413	3.63531e-09
ENSG00000163125	RPRD2		7.1879	4.96942	5.416	4.94461	-0.471401	3.5151e-09	7.26132	7.02692	-0.235645	1.61432e-05
ENSG00000004455	AK2		7.18714	7.75675	7.95811	7.95489	-0.000586253	0.988387	5.09878	5.16263	0.0669033	0.494994
ENSG00000204120	GIGYF2		7.18714	6.19236	6.68996	6.30759	-0.380727	4.77112e-09	6.84082	6.67251	-0.169119	0.0043345
ENSG00000128881	TTBK2		7.18636	4.94131	5.03877	5.10035	0.0590601	0.262696	7.37727	7.37339	-0.00379074	0.943555
ENSG00000188529	SRSF10		7.18573	7.9174	8.15862	7.78025	-0.377989	1.30215e-09	5.31896	4.67622	-0.643746	2.79724e-08
ENSG00000268621	IGFL2-AS1		7.18433	5.61389	4.11416	5.69189	1.57319	2.27692e-11	NA	NA	NA	NA
ENSG00000173611	SCAI		7.18358	4.47638	5.19666	4.78689	-0.412199	3.06749e-07	7.79989	7.80218	0.00243965	0.963505
ENSG00000075213	SEMA3A		7.1835	4.49935	5.13756	5.08432	-0.0552589	0.401755	9.08758	9.17612	0.0886451	0.0292662
ENSG00000135870	RC3H1		7.18325	5.52627	5.85261	5.63001	-0.221692	3.5844e-05	6.34158	6.24222	-0.100314	0.110807
ENSG00000116698	SMG7		7.18287	4.39392	4.94965	4.92913	-0.0216693	0.688601	6.60085	6.56991	-0.0321883	0.610139
ENSG00000138772	ANXA3		7.18238	7.99809	6.49045	7.7122	1.23362	3.49792e-14	6.30525	5.93505	-0.371234	0.000645628
ENSG00000131725	WDR44		7.18165	5.37398	5.26244	5.49394	0.231192	4.65595e-05	6.19514	6.16299	-0.0333496	0.599242
ENSG00000122483	CCDC18		7.17952	4.78615	5.28039	5.1629	-0.120092	0.0190696	6.23242	6.22131	-0.0131577	0.859801
ENSG00000082258	CCNT2		7.17899	5.40426	5.84517	5.14491	-0.697651	7.07704e-12	5.45557	5.18225	-0.276102	0.00306315
ENSG00000158169	FANCC		7.17779	4.58939	4.47267	4.29003	-0.180919	0.00283685	7.42983	7.46308	0.032527	0.503948
ENSG00000143033	MTF2		7.17722	5.39298	6.24429	5.71246	-0.531838	7.90593e-11	6.41516	6.23003	-0.187324	0.0180953
ENSG00000166575	TMEM135		7.17619	4.84803	4.40632	4.23968	-0.164354	0.00764022	7.65951	7.6551	-0.00397661	0.925002
ENSG00000250320	AC113383.1		7.17493	2.50809	2.05039	1.91514	-0.145363	0.198645	6.81673	6.91232	0.0957942	0.0906461
ENSG00000164050	PLXNB1		7.17477	4.82583	4.55098	4.62556	0.0733302	0.206243	4.54949	4.13617	-0.416042	0.000120933
ENSG00000164659	KIAA1324L		7.17364	5.10232	4.8162	5.022	0.204526	0.000619174	7.45272	7.46837	0.015823	0.740325
ENSG00000065833	ME1		7.1732	6.21549	6.63027	6.82201	0.190474	0.000109214	7.64566	7.53627	-0.110575	0.0559028
ENSG00000120029	C10orf76		7.17219	3.34599	3.6227	3.50427	-0.118184	0.112891	7.14127	7.12452	-0.0164745	0.747252
ENSG00000196576	PLXNB2		7.17078	6.73868	7.15925	7.04749	-0.101662	0.0257591	5.55538	5.15051	-0.408333	0.000148877
ENSG00000123485	HJURP		7.1705	6.491	5.79938	6.13684	0.341102	8.6158e-07	4.98932	4.7564	-0.236182	0.021844
ENSG00000112079	STK38		7.16882	6.25132	6.32164	6.13323	-0.186552	5.58964e-05	5.44985	5.39105	-0.059616	0.434446
ENSG00000125633	CCDC93		7.16856	5.40238	5.68256	5.51569	-0.168587	0.000494207	5.37418	5.34184	-0.030962	0.68774
ENSG00000198276	UCKL1		7.16697	4.26582	4.43845	4.52921	0.0929882	0.117807	NA	NA	NA	NA
ENSG00000103319	EEF2K		7.16498	5.94324	5.6617	5.87452	0.211352	5.11173e-05	6.37111	6.15758	-0.214602	0.000763582
ENSG00000089902	RCOR1		7.16426	5.08957	5.1513	5.12466	-0.0291474	0.575305	6.64218	6.58053	-0.0616687	0.252736
ENSG00000130021	PUDP		7.16294	3.27404	4.75756	4.62918	-0.113188	0.170967	5.60199	5.61499	0.0129976	0.862169
ENSG00000119509	INVS		7.1624	3.7275	4.28984	4.11141	-0.176117	0.00609426	7.169	7.16021	-0.0091828	0.857322
ENSG00000006453	BAIAP2L1		7.16044	5.16775	5.21534	5.15621	-0.051621	0.351867	6.08124	5.92061	-0.160885	0.0174115
ENSG00000117525	F3		7.15949	6.43849	6.35759	7.99456	1.63347	2.42938e-19	5.41276	5.54973	0.135717	0.216298
ENSG00000144460	NYAP2		7.15825	2.50111	0.483272	2.76333	2.41439	6.6071e-13	8.02946	7.95713	-0.0724678	0.0768432
ENSG00000070366	SMG6		7.15676	4.09538	4.43156	4.2115	-0.216554	0.000696481	7.04366	7.07191	0.0292359	0.61181
ENSG00000113300	CNOT6		7.15584	5.19723	5.77887	5.05467	-0.724697	2.2734e-11	6.53851	6.31247	-0.227906	0.000270918
ENSG00000182010	RTKN2		7.1549	4.42194	4.21013	4.58191	0.370613	4.85661e-06	6.41022	6.37708	-0.0336199	0.618635
ENSG00000106615	RHEB		7.1546	6.59719	6.31404	6.49586	0.180524	0.000112541	5.70362	5.48128	-0.224326	0.0075379
ENSG00000204217	BMPR2		7.15409	6.15557	6.72114	6.14355	-0.582894	3.61802e-07	7.37749	7.37836	0.000544099	0.990492
ENSG00000197965	MPZL1		7.15376	7.04613	7.21887	6.75073	-0.465883	1.14027e-09	6.3564	6.22987	-0.127165	0.0585546
ENSG00000115977	AAK1		7.1537	4.80045	5.20583	5.34519	0.14075	0.00561266	6.8243	6.87874	0.0548388	0.302945
ENSG00000187123	LYPD6		7.15267	3.99203	3.99634	5.23628	1.24317	5.18055e-14	6.81308	6.77272	-0.0405506	0.486881
ENSG00000145734	BDP1		7.15105	6.94324	7.38004	7.58888	0.210014	3.94308e-06	6.95399	6.79785	-0.157388	0.00464544
ENSG00000102893	PHKB		7.15097	5.65774	5.74677	6.03419	0.291421	3.09159e-06	7.17592	7.17377	-0.00176416	0.970268
ENSG00000157600	TMEM164		7.15051	5.08373	5.0321	5.4134	0.381612	8.53656e-08	6.61767	6.74694	0.130795	0.0202143
ENSG00000009335	UBE3C		7.14898	6.96911	7.33444	6.7839	-0.550166	9.72788e-08	6.76037	6.42468	-0.337678	8.00717e-07
ENSG00000142627	EPHA2		7.14739	6.14944	6.00985	6.84582	0.829307	8.43318e-14	5.36939	5.36055	-0.011231	0.919773
ENSG00000127663	KDM4B		7.14568	3.74238	3.69488	4.19029	0.497012	1.5737e-07	6.45024	6.45385	0.00362314	0.954272
ENSG00000113282	CLINT1		7.14456	6.90107	7.19531	7.28742	0.0921672	0.0255132	6.38011	6.3091	-0.0727878	0.256759
ENSG00000145990	GFOD1		7.14364	4.23667	4.13453	4.18319	0.0504964	0.429412	6.33271	6.37322	0.0397063	0.53904
ENSG00000237298	TTN-AS1		7.14209	4.23667	4.81069	4.69583	-0.114796	0.0406169	NA	NA	NA	NA
ENSG00000123124	WWP1		7.1412	4.89941	5.21018	5.31476	0.105931	0.0374804	6.73086	6.66259	-0.0684934	0.189865
ENSG00000064419	TNPO3		7.14069	6.81425	6.86338	7.3507	0.487172	6.83377e-11	6.47537	6.37605	-0.100793	0.0805851
ENSG00000136280	CCM2		7.1388	4.7775	4.96915	4.99897	0.0302947	0.571931	5.98896	6.07046	0.0804519	0.194826
ENSG00000149639	SOGA1		7.13787	4.54082	5.02566	4.71952	-0.307744	6.39432e-06	6.24038	6.16116	-0.0798832	0.193233
ENSG00000086015	MAST2		7.13308	5.30846	5.45962	5.71576	0.255344	1.59223e-05	7.87749	7.82964	-0.0474648	0.28347
ENSG00000035928	RFC1		7.13289	6.99545	7.10276	7.02804	-0.0746913	0.0724267	6.0543	5.91551	-0.138259	0.0556936
ENSG00000160799	CCDC12		7.13236	4.52713	5.00957	4.563	-0.445623	3.24799e-08	5.84252	5.55013	-0.292316	0.000126608
ENSG00000169905	TOR1AIP2		7.13225	7.76279	8.32052	7.9297	-0.389381	3.65311e-10	5.93562	5.6137	-0.322575	0.000246707
ENSG00000122359	ANXA11		7.13136	6.57283	6.38645	6.48535	0.104999	0.0523189	5.23555	5.09261	-0.145096	0.112395
ENSG00000091127	PUS7		7.13118	6.00505	5.9826	6.17132	0.1969	0.000755488	6.61206	6.23713	-0.376425	8.32238e-07
ENSG00000196821	C6orf106		7.13009	6.00875	5.75669	5.35824	-0.399217	1.59172e-08	6.30637	6.24949	-0.0589245	0.385788
ENSG00000056586	RC3H2		7.12772	7.40589	7.40398	7.71823	0.314494	1.93753e-07	6.68642	6.44125	-0.247172	0.000120716
ENSG00000198625	MDM4		7.1266	5.46835	6.15411	5.2296	-0.928673	1.0142e-13	5.64372	5.45852	-0.188203	0.0280121
ENSG00000076685	NT5C2		7.12643	5.81812	5.70915	5.38019	-0.331439	3.58041e-07	6.50035	6.27415	-0.227626	0.000382932
ENSG00000188342	GTF2F2		7.12618	5.31146	5.73606	5.70266	-0.0341209	0.488839	6.94602	6.76682	-0.180335	0.00383905
ENSG00000112584	FAM120B		7.12456	4.25132	4.1427	4.35055	0.207498	0.00332131	5.94264	5.83034	-0.113121	0.140446
ENSG00000124198	ARFGEF2		7.12406	6.84906	7.42877	7.39659	-0.0324014	0.429093	6.85877	6.71667	-0.142821	0.00577138
ENSG00000130856	ZNF236		7.12364	4.5046	4.67727	4.60182	-0.0754061	0.188568	6.39748	6.40925	0.0125192	0.831377
ENSG00000225484	NUTM2B-AS1		7.12224	3.42932	4.07715	3.42363	-0.648505	4.79868e-08	6.08899	6.05935	-0.0305038	0.673757
ENSG00000136643	RPS6KC1		7.12072	4.92313	5.37088	5.18416	-0.184329	0.000359901	7.76599	7.76328	-0.00284694	0.951287
ENSG00000179912	R3HDM2		7.12065	1.79189	2.39045	2.09425	-0.300943	0.00755955	6.40729	6.29983	-0.107421	0.0722151
ENSG00000101901	ALG13		7.12011	4.98453	5.21326	5.21735	0.00372975	0.942058	5.84863	5.71728	-0.133102	0.0763485
ENSG00000134308	YWHAQ		7.11971	8.52207	8.98823	8.74182	-0.246178	1.45589e-07	5.8397	5.64995	-0.190501	0.0247188
ENSG00000075624	ACTB		7.11735	12.2727	11.8067	12.432	0.626496	8.43245e-15	6.61739	6.05141	-0.567401	3.92594e-06
ENSG00000183856	IQGAP3		7.1141	6.36005	5.70537	5.9074	0.203693	0.000111299	5.57066	5.42986	-0.141025	0.0616234
ENSG00000010810	FYN		7.1141	3.65381	3.19964	4.09081	0.894778	7.20297e-11	7.13598	7.13266	-0.00252812	0.95692
ENSG00000143324	XPR1		7.11396	5.82233	6.2586	6.47705	0.218395	9.98348e-06	7.91597	7.97458	0.0587928	0.169763
ENSG00000137845	ADAM10		7.11289	6.98735	7.57121	7.30416	-0.267591	1.42105e-07	7.25022	7.22378	-0.0265141	0.564994
ENSG00000171791	BCL2		7.11129	4.06016	3.34471	4.15025	0.808445	3.6866e-10	6.87684	6.87864	0.00255133	0.968713
ENSG00000135999	EPC2		7.11126	4.73645	5.1306	4.91099	-0.218609	0.000178884	7.01836	6.96284	-0.0557075	0.307695
ENSG00000163171	CDC42EP3		7.11041	7.0069	5.89937	6.38289	0.481382	3.21412e-09	6.11372	6.23065	0.116805	0.0843503
ENSG00000157764	BRAF		7.10945	4.41638	5.30317	4.58594	-0.718862	2.32036e-11	7.08872	7.0468	-0.0426975	0.403528
ENSG00000120885	CLU		7.10873	10.3656	9.58154	9.61395	0.031908	0.415405	5.50239	4.27709	-1.22927	9.01466e-17
ENSG00000104408	EIF3E		7.10841	8.4209	8.8123	8.27918	-0.532087	1.24562e-12	7.5003	7.43223	-0.0690612	0.153509
ENSG00000162885	B3GALNT2		7.10609	4.98953	5.56718	4.10541	-1.46837	5.35229e-15	6.31287	6.08481	-0.228379	0.00106607
ENSG00000159692	CTBP1		7.10509	6.61227	6.55588	6.62121	0.066301	0.121945	4.27641	3.75622	-0.52563	0.000229007
ENSG00000071564	TCF3		7.10499	6.11839	6.34617	6.35363	0.00540664	0.901786	5.03388	4.40422	-0.63241	1.50879e-07
ENSG00000156030	ELMSAN1		7.10472	5.05182	5.31189	4.96428	-0.349459	4.21103e-06	5.55328	5.45388	-0.100456	0.166953
ENSG00000121621	KIF18A		7.10443	5.82653	5.70901	6.12445	0.416256	3.4069e-09	6.72098	6.61799	-0.104099	0.121301
ENSG00000170525	PFKFB3		7.10434	4.1589	4.74344	4.80443	0.0661633	0.236765	6.09393	5.65743	-0.437089	2.83972e-08
ENSG00000198727	MT-CYB		7.10403	7.24689	7.43639	7.36212	-0.0716094	0.174624	NA	NA	NA	NA
ENSG00000165185	KIAA1958		7.10391	3.224	3.32817	3.13604	-0.204166	0.020696	7.18401	7.17777	-0.00682499	0.894083
ENSG00000124813	RUNX2		7.10279	2.41452	3.50783	3.83728	0.329751	5.80962e-05	7.60705	7.7287	0.122249	0.0121805
ENSG00000142864	SERBP1		7.10199	9.28895	9.43011	9.54347	0.113551	0.00379454	5.97619	5.28165	-0.6966	1.90511e-10
ENSG00000168743	NPNT		7.10188	7.09943	6.00695	6.21163	0.210786	0.000454051	6.07276	6.10654	0.033953	0.597056
ENSG00000221955	SLC12A8		7.10086	4.92051	4.60393	5.67587	1.06228	8.99511e-08	6.54235	6.59172	0.0480506	0.433369
ENSG00000151292	CSNK1G3		7.1007	6.14328	6.14381	6.03984	-0.104918	0.020293	7.02983	7.05197	0.0209932	0.668853
ENSG00000114127	XRN1		7.10011	5.69419	4.87763	4.65594	-0.228839	0.00153371	6.78629	6.81255	0.0270864	0.610237
ENSG00000160072	ATAD3B		7.09861	6.32932	6.37224	6.59159	0.2205	6.29938e-06	5.15255	4.24856	-0.907551	1.52279e-14
ENSG00000075275	CELSR1		7.09835	5.07905	5.15066	5.4291	0.278977	5.93507e-05	6.92303	6.86968	-0.0536637	0.314396
ENSG00000099783	HNRNPM		7.09806	6.92476	7.29299	7.04444	-0.248164	2.99581e-06	5.24404	4.84368	-0.400961	1.29574e-06
ENSG00000109680	TBC1D19		7.09785	3.68805	4.49474	4.5018	0.00649448	0.91261	7.34714	7.27006	-0.07805	0.127868
ENSG00000004660	CAMKK1		7.09694	5.07905	5.44549	4.86654	-0.576834	8.97857e-10	5.73934	5.10727	-0.632241	8.0731e-11
ENSG00000152422	XRCC4		7.09556	3.54253	3.5253	4.11362	0.585472	1.24175e-07	8.06156	8.16186	0.100549	0.027634
ENSG00000165209	STRBP		7.09499	5.53143	6.13777	6.11723	-0.018823	0.675923	7.65447	7.57787	-0.0760986	0.0820576
ENSG00000061273	HDAC7		7.09403	5.64354	5.41727	4.78624	-0.632702	7.10137e-10	4.93635	4.81515	-0.125183	0.214569
ENSG00000123104	ITPR2		7.09322	5.51764	5.42077	5.63157	0.215876	0.000166698	8.39085	8.47717	0.0866855	0.0314993
ENSG00000062650	WAPL		7.09318	6.49716	6.81895	6.15673	-0.664291	1.43948e-11	6.19491	6.02993	-0.16707	0.0134039
ENSG00000103043	VAC14		7.09302	4.82163	4.88165	5.22522	0.345245	5.11785e-07	5.51812	5.22596	-0.293548	0.000281007
ENSG00000138182	KIF20B		7.09207	6.7494	7.28943	6.93655	-0.35129	2.96886e-08	6.32449	6.13518	-0.191511	0.0117371
ENSG00000166073	GPR176		7.09167	5.41359	4.65392	5.93606	1.28508	2.20775e-14	6.81646	6.78971	-0.0268343	0.630073
ENSG00000151623	NR3C2		7.09145	3.18093	2.53977	2.81493	0.303621	0.0770431	7.67327	7.75438	0.0809006	0.096022
ENSG00000153339	TRAPPC8		7.08962	5.90406	6.07604	6.04572	-0.0298435	0.510904	6.3103	6.24356	-0.0690018	0.301453
ENSG00000164970	FAM219A		7.08552	2.92313	2.88502	4.07825	1.1968	4.2229e-12	5.58022	5.51066	-0.0672574	0.370532
ENSG00000005884	ITGA3		7.08541	7.59083	7.2314	7.901	0.669801	1.58584e-07	4.96168	5.15962	0.198116	0.0147572
ENSG00000143344	RGL1		7.08265	3.92835	3.88002	4.00173	0.124201	0.0770187	7.76258	7.85013	0.0884024	0.0563355
ENSG00000184402	SS18L1		7.08185	4.30044	4.41442	4.13297	-0.282434	4.92953e-05	5.00709	4.70552	-0.299235	0.00126252
ENSG00000106052	TAX1BP1		7.08065	6.97479	7.39115	6.84952	-0.543562	3.68635e-11	6.70506	6.62594	-0.0783364	0.202283
ENSG00000186472	PCLO		7.07932	2.63478	3.73418	4.39115	0.657126	1.2033e-09	8.61667	8.7043	0.0876474	0.031074
ENSG00000185238	PRMT3		7.07723	5.28323	5.81046	5.46077	-0.349279	1.9911e-07	7.09766	7.0267	-0.0710378	0.194867
ENSG00000157837	SPPL3		7.07666	3.67569	3.67078	3.35761	-0.321121	0.000211505	6.58988	6.53937	-0.0505834	0.365974
ENSG00000186432	KPNA4		7.07658	7.07523	7.21908	7.30672	0.0865244	0.035891	6.22586	6.05274	-0.174361	0.0151061
ENSG00000172869	DMXL1		7.07645	6.51027	6.7831	6.66741	-0.113971	0.00725747	7.34069	7.38695	0.0454659	0.339163
ENSG00000129351	ILF3		7.07461	7.64294	7.84441	7.359	-0.486415	7.92248e-11	5.5231	4.97002	-0.556498	5.56086e-08
ENSG00000086200	IPO11		7.07403	5.76735	6.19661	6.24321	0.0476791	0.284005	6.36885	6.26065	-0.108677	0.059499
ENSG00000110435	PDHX		7.0704	5.90141	6.28139	6.20311	-0.0777339	0.0799058	6.86254	6.90656	0.0436136	0.402703
ENSG00000173166	RAPH1		7.06968	5.03619	4.31532	4.51608	0.193164	0.00654516	6.56399	6.48806	-0.0776923	0.186275
ENSG00000115392	FANCL		7.06944	5.10462	5.44556	4.85087	-0.593345	1.28298e-09	6.10438	6.07815	-0.0279767	0.717797
ENSG00000122591	FAM126A		7.06847	6.1672	5.73846	6.96681	1.22515	1.76676e-16	6.99618	7.03724	0.0403816	0.426402
ENSG00000139116	KIF21A		7.06708	6.21388	6.8094	6.74772	-0.0613789	0.146747	7.51565	7.37677	-0.139957	0.015448
ENSG00000118482	PHF3		7.06678	6.97826	7.04071	6.93975	-0.101549	0.0149543	6.52996	6.27055	-0.2601	0.00072482
ENSG00000138018	SELENOI		7.06608	6.62839	7.36893	6.08038	-1.28687	1.17753e-13	5.59679	5.24959	-0.349532	6.0009e-05
ENSG00000131873	CHSY1		7.06382	5.78039	4.6287	6.10281	1.48308	5.84373e-15	6.44921	6.34611	-0.104878	0.0931607
ENSG00000094916	CBX5		7.06307	8.77705	8.75822	8.08018	-0.68499	1.52721e-13	4.78312	4.50463	-0.278366	0.00418895
ENSG00000185722	ANKFY1		7.06287	5.91198	5.67428	6.51284	0.841445	2.6526e-12	6.23295	5.97747	-0.255752	0.000628462
ENSG00000101752	MIB1		7.06192	6.68651	7.26503	6.47104	-0.797131	2.39264e-12	6.79776	6.7443	-0.0542877	0.303283
ENSG00000143156	NME7		7.06153	4.36343	4.60041	5.33265	0.731098	6.46511e-10	7.55342	7.6735	0.120958	0.0108375
ENSG00000138778	CENPE		7.06074	5.94711	6.72081	6.78759	0.0699219	0.0989681	6.45426	6.41423	-0.0422858	0.537848
ENSG00000025796	SEC63		7.05912	4.54592	4.94147	4.80878	-0.135293	0.0137777	6.12369	6.04013	-0.0852196	0.218132
ENSG00000112062	MAPK14		7.05899	6.30946	5.95067	5.45827	-0.495024	4.4659e-09	6.25567	6.08853	-0.167642	0.00776701
ENSG00000107643	MAPK8		7.05883	4.49935	4.42515	4.54661	0.119259	0.0442841	6.69424	6.68787	-0.00729216	0.900484
ENSG00000132842	AP3B1		7.05851	6.5107	6.71152	6.5512	-0.159036	0.000221126	8.23357	8.26959	0.0356267	0.4
ENSG00000198752	CDC42BPB		7.05694	6.31146	6.61652	6.48929	-0.127914	0.00291254	6.26936	6.1689	-0.100332	0.0897035
ENSG00000067369	TP53BP1		7.05586	6.8709	7.47485	7.42079	-0.0540958	0.186238	6.69528	6.62836	-0.0665643	0.215426
ENSG00000047578	KIAA0556		7.05514	4.16112	4.46541	4.56106	0.0933158	0.113294	6.95118	6.89873	-0.0512999	0.317543
ENSG00000213468	FIRRE		7.05452	5.31843	5.60808	4.90051	-0.709335	2.00171e-11	6.56007	6.30256	-0.25781	0.000108892
ENSG00000132356	PRKAA1		7.05448	7.91428	8.28399	7.33349	-0.951306	2.17444e-16	7.07914	6.87219	-0.207492	0.000496566
ENSG00000145592	RPL37		7.05418	10.6707	10.744	10.4348	-0.309233	1.22887e-09	7.12339	6.07436	-1.04978	9.06904e-14
ENSG00000104388	RAB2A		7.05407	6.14384	5.60198	5.20507	-0.398457	1.87857e-07	6.43475	6.36609	-0.0700738	0.279065
ENSG00000113407	TARS		7.05203	9.72698	9.75818	9.86664	0.109741	0.0049948	6.82622	6.52813	-0.298946	8.71073e-06
ENSG00000126070	AGO3		7.0512	5.63797	6.79691	5.37465	-1.42526	3.4565e-17	6.91853	6.82553	-0.0933711	0.0581514
ENSG00000109111	SUPT6H		7.04988	6.73496	6.92349	6.99375	0.0701863	0.0933283	4.78693	4.47789	-0.309696	0.00248303
ENSG00000198793	MTOR		7.04945	7.23772	7.66078	7.69757	0.0367985	0.364626	6.80318	6.68512	-0.118376	0.0195052
ENSG00000100030	MAPK1		7.0491	6.99762	6.29113	7.02148	0.730512	5.77081e-12	6.50461	6.24641	-0.259768	9.76724e-06
ENSG00000121988	ZRANB3		7.04907	3.30646	3.79057	3.06311	-0.735295	8.42947e-09	7.82948	7.81187	-0.0177912	0.677383
ENSG00000091039	OSBPL8		7.04892	6.9634	6.90739	7.32405	0.417027	8.84421e-10	7.38127	7.38395	0.00268215	0.954198
ENSG00000164880	INTS1		7.04847	6.8549	6.43175	6.82665	0.394678	4.07344e-06	5.14497	4.67706	-0.470853	6.50417e-06
ENSG00000099194	SCD		7.04714	9.78363	7.80578	8.49014	0.686716	1.70153e-12	4.87612	4.28312	-0.59713	6.27568e-05
ENSG00000159592	GPBP1L1		7.04683	6.52498	6.59305	6.50696	-0.0862094	0.04487	5.80732	5.6786	-0.130069	0.0649932
ENSG00000143569	UBAP2L		7.04645	6.52971	7.30899	6.82335	-0.484915	5.34581e-10	5.99563	5.70195	-0.294993	0.000504397
ENSG00000051341	POLQ		7.0462	5.21442	5.69879	5.70748	0.00982334	0.836463	6.60632	6.3881	-0.219326	0.000177919
ENSG00000138834	MAPK8IP3		7.04617	4.58444	4.79885	4.70411	-0.0941479	0.0932265	5.27688	5.07535	-0.201894	0.0117448
ENSG00000110090	CPT1A		7.04457	6.16223	6.23682	6.73705	0.501745	3.69429e-10	6.26748	6.08974	-0.176338	0.00659838
ENSG00000055044	NOP58		7.04304	7.06875	7.4782	7.22048	-0.257888	1.07064e-06	6.1206	5.46934	-0.652873	6.4953e-07
ENSG00000004897	CDC27		7.0428	7.1444	7.55914	6.89864	-0.662408	1.87399e-11	6.35455	6.17758	-0.179036	0.0263965
ENSG00000128641	MYO1B		7.04242	6.82058	7.28814	8.0439	0.748851	5.28946e-13	7.3988	7.47101	0.0722893	0.10931
ENSG00000162631	NTNG1		7.04221	2.97448	2.84897	3.13431	0.307564	0.0117696	8.18652	8.35436	0.168236	0.000353788
ENSG00000138101	DTNB		7.04142	3.06727	3.48133	3.29988	-0.182065	0.0198867	7.56735	7.59261	0.02573	0.563863
ENSG00000106462	EZH2		7.04061	5.30546	5.44181	5.07203	-0.364946	3.36138e-06	6.1177	5.89915	-0.220563	0.00277442
ENSG00000163785	RYK		7.03983	6.10865	6.49813	6.38922	-0.109457	0.0115681	7.23142	7.20799	-0.0237118	0.625026
ENSG00000055130	CUL1		7.03869	6.08081	6.1172	6.26033	0.144057	0.00142344	6.36188	6.17431	-0.188609	0.00131724
ENSG00000079482	OPHN1		7.03749	3.47282	3.54912	3.46604	-0.0811102	0.283971	7.5938	7.60684	0.0141984	0.803895
ENSG00000187555	USP7		7.0359	6.56489	6.89332	6.96047	0.068519	0.102042	6.09657	5.87647	-0.221219	0.000765646
ENSG00000138777	PPA2		7.03492	5.94775	6.00828	6.00277	-0.00357802	0.937669	6.56961	6.42465	-0.145962	0.0231961
ENSG00000135679	MDM2		7.0347	6.74127	6.75303	6.47568	-0.281246	1.64356e-05	5.04188	4.7189	-0.32479	0.000261555
ENSG00000204634	TBC1D8		7.03415	4.55776	4.64872	4.537	-0.11364	0.0498035	7.03254	7.13229	0.0999079	0.0524632
ENSG00000117114	ADGRL2		7.03179	5.38446	6.46851	6.28864	-0.180246	0.000300395	9.01377	9.12605	0.112323	0.00426806
ENSG00000164828	SUN1		7.0317	6.56238	6.68574	5.64266	-1.04379	2.62936e-14	5.65943	5.48316	-0.178285	0.0197615
ENSG00000115524	SF3B1		7.03102	9.13491	9.44265	9.22116	-0.221122	3.2795e-07	6.53188	6.20785	-0.325095	9.56973e-06
ENSG00000186185	KIF18B		7.03102	4.83141	4.79898	4.77215	-0.0259913	0.640856	5.13304	4.46256	-0.673393	4.43993e-11
ENSG00000151694	ADAM17		7.03068	6.01305	6.60052	5.94148	-0.663871	4.63244e-11	5.2004	5.16844	-0.0336285	0.701139
ENSG00000134824	FADS2		7.02968	7.42101	5.05941	5.93882	0.883371	5.8386e-12	5.08233	4.9777	-0.106078	0.233704
ENSG00000163466	ARPC2		7.02952	7.81689	7.65305	8.04959	0.39601	5.51032e-10	5.61752	5.35782	-0.262443	0.00210551
ENSG00000126790	L3HYPDH		7.02898	3.89675	3.71796	4.12719	0.406026	3.26947e-06	NA	NA	NA	NA
ENSG00000137497	NUMA1		7.02827	7.78327	7.96578	7.40044	-0.565501	1.08251e-11	6.03528	5.89062	-0.14556	0.0532101
ENSG00000183722	LHFPL6		7.02644	3.39581	3.58952	3.56901	-0.0234003	0.753016	7.10536	7.24896	0.144604	0.00541357
ENSG00000102384	CENPI		7.02598	5.82373	4.90051	5.35035	0.450741	4.21195e-08	5.48646	5.31458	-0.173155	0.0265239
ENSG00000085491	SLC25A24		7.02589	6.73421	7.23585	7.20586	-0.0300451	0.466979	6.31217	6.12879	-0.185275	0.00626558
ENSG00000099991	CABIN1		7.02582	5.51851	5.42886	5.83991	0.409229	1.17169e-07	6.56306	6.43538	-0.128113	0.0184005
ENSG00000136717	BIN1		7.02513	6.01059	6.18674	6.35422	0.168364	0.000141624	5.52287	5.38034	-0.145841	0.134869
ENSG00000171853	TRAPPC12		7.02506	4.25962	4.8377	4.73039	-0.104977	0.0786631	5.96733	5.88371	-0.0838387	0.225357
ENSG00000111605	CPSF6		7.02492	6.63518	6.94415	6.39617	-0.549205	1.28745e-10	5.67271	5.35155	-0.323525	0.000406373
ENSG00000180537	RNF182		7.0238	6.74238	5.32109	4.91749	-0.423633	8.04211e-05	5.68002	5.58147	-0.100577	0.182012
ENSG00000249915	PDCD6		7.02246	7.90024	7.88685	7.9442	0.0579078	0.150916	5.60069	5.28559	-0.31762	0.000304372
ENSG00000188677	PARVB		7.02205	5.44214	5.56973	5.74562	0.175592	0.000247929	6.67571	6.44315	-0.232794	9.86391e-06
ENSG00000145545	SRD5A1		7.01841	6.83072	7.4119	7.26935	-0.142107	0.000543653	6.62694	6.44093	-0.185726	0.000637578
ENSG00000119681	LTBP2		7.01821	5.40986	4.94725	5.02118	0.0709902	0.185461	5.67754	6.02591	0.348596	3.12228e-07
ENSG00000067900	ROCK1		7.01764	6.31843	6.51635	6.56039	0.0433231	0.313937	7.07804	7.05537	-0.0229083	0.643302
ENSG00000151779	NBAS		7.01651	5.9839	6.51966	6.31813	-0.198682	6.97758e-05	7.97959	8.02556	0.0461249	0.264985
ENSG00000145868	FBXO38		7.01452	5.91264	6.03351	6.00898	-0.0226581	0.619638	6.1757	6.02219	-0.153669	0.01473
ENSG00000115233	PSMD14		7.01421	6.5455	6.60356	6.88322	0.281753	1.15291e-06	6.523	6.41205	-0.112392	0.0646849
ENSG00000154814	OXNAD1		7.01294	4.19615	4.42515	4.73272	0.307368	9.23852e-06	5.2909	5.19749	-0.0921685	0.265721
ENSG00000107745	MICU1		7.01225	5.76297	5.43812	5.926	0.487365	6.89096e-10	7.38325	7.40465	0.0216538	0.633413
ENSG00000075643	MOCOS		7.0111	5.82653	5.75	5.95637	0.206767	0.000108296	5.86886	5.71709	-0.153395	0.0306956
ENSG00000168066	SF1		7.01099	6.03559	6.38523	5.99494	-0.391558	2.19928e-08	4.86079	4.08553	-0.779697	3.38626e-10
ENSG00000073578	SDHA		7.01072	8.49387	8.56465	8.75281	0.187764	3.71895e-06	6.60269	6.39697	-0.207444	0.000336139
ENSG00000266028	SRGAP2		7.01016	4.83697	5.2607	4.90719	-0.35065	5.09918e-07	6.92042	6.95094	0.0308599	0.538385
ENSG00000143797	MBOAT2		7.01004	5.49848	5.47286	5.14015	-0.33026	0.000183197	6.71125	6.75256	0.0416193	0.448011
ENSG00000108395	TRIM37		7.00928	6.46386	6.14001	5.72438	-0.416322	2.29305e-09	6.82278	6.71591	-0.108442	0.0463075
ENSG00000183087	GAS6		7.00928	4.51851	2.78797	3.29688	0.510169	7.29511e-06	NA	NA	NA	NA
ENSG00000160710	ADAR		7.00792	7.70487	8.17377	8.14058	-0.0336042	0.401603	5.92604	5.56843	-0.359733	4.53842e-05
ENSG00000218336	TENM3		7.0057	2.73347	4.07612	3.94682	-0.127952	0.053796	7.86146	7.91526	0.0538954	0.187544
ENSG00000123384	LRP1		7.00447	5.80045	5.36652	5.44737	0.0775546	0.17495	5.08374	5.10761	0.0206918	0.827959
ENSG00000198910	L1CAM		7.00447	7.32488	6.92078	7.3282	0.407692	1.23079e-08	3.80783	4.07639	0.261668	0.045139
ENSG00000233608	TWIST2		7.0036	4.1589	3.45688	3.41392	-0.054065	0.484104	5.21833	5.4424	0.225175	0.00404006
ENSG00000122484	RPAP2		7.00341	4.5861	5.34423	4.76545	-0.582958	7.09895e-10	6.62854	6.48311	-0.146047	0.0168108
ENSG00000167258	CDK12		7.00235	6.15446	6.53967	6.72452	0.186557	8.58707e-05	6.72501	6.48449	-0.24217	0.000184555
ENSG00000185658	BRWD1		7.00219	6.65381	7.561	6.37642	-1.1929	5.49732e-13	6.59818	6.51771	-0.0820272	0.180274
ENSG00000127914	AKAP9		7.00175	6.37111	7.4641	7.1538	-0.31122	3.47662e-08	7.51184	7.43122	-0.0811059	0.0783574
ENSG00000150457	LATS2		7.00092	4.58444	4.56545	4.1825	-0.38744	1.21105e-06	5.78694	5.4024	-0.386756	1.43698e-05
ENSG00000100714	MTHFD1		7.00061	7.672	7.46562	7.28342	-0.183973	7.09192e-05	5.22067	4.86206	-0.360525	0.000196721
ENSG00000137449	CPEB2		7.00056	4.59104	4.33168	4.66101	0.324411	2.36986e-05	NA	NA	NA	NA
ENSG00000006831	ADIPOR2		7.00026	6.24767	6.436	6.49871	0.0633124	0.143404	6.78648	6.60835	-0.178634	0.00122202
ENSG00000114346	ECT2		6.99932	7.62779	7.23476	7.59276	0.359075	3.69366e-09	6.46296	6.28455	-0.177	0.00784636
ENSG00000013619	MAMLD1		6.99897	2.01428	1.34113	2.83171	1.50053	1.26467e-10	6.25894	6.32757	0.0697795	0.264488
ENSG00000143924	EML4		6.99858	6.48659	7.07009	6.96311	-0.104541	0.012145	6.98729	7.04038	0.0519517	0.357408
ENSG00000068784	SRBD1		6.99817	4.46566	4.68059	5.10713	0.427761	6.44705e-08	7.48587	7.50659	0.0201933	0.666411
ENSG00000124214	STAU1		6.99813	6.40566	6.6577	6.38212	-0.276623	3.66659e-07	6.26567	6.08093	-0.183904	0.00253742
ENSG00000120690	ELF1		6.99765	4.73347	4.97028	4.9184	-0.0532823	0.323863	6.44914	6.39367	-0.0551821	0.345583
ENSG00000133612	AGAP3		6.99764	4.70942	5.35484	5.04857	-0.30466	1.74774e-05	5.24657	4.84743	-0.401135	6.86091e-06
ENSG00000075426	FOSL2		6.99735	6.50067	6.3501	7.36797	1.01725	4.72698e-16	4.8734	4.45887	-0.419312	0.000869999
ENSG00000033327	GAB2		6.99703	4.18093	2.91277	3.09561	0.177834	0.0409938	6.42186	6.45757	0.0355187	0.537725
ENSG00000248049	UBA6-AS1		6.99683	2.95416	2.93897	3.01219	0.0718199	0.412116	6.46415	6.56305	0.100217	0.0819167
ENSG00000100991	TRPC4AP		6.99582	6.1029	5.63412	6.42085	0.786747	4.99022e-13	6.486	6.30505	-0.180603	0.00147598
ENSG00000161813	LARP4		6.99538	6.6021	7.30369	6.95986	-0.342591	2.97763e-08	6.86583	6.46082	-0.40637	2.20761e-10
ENSG00000033178	UBA6		6.99502	6.98453	7.24662	7.02288	-0.225972	8.1692e-05	6.19329	6.14588	-0.0497981	0.479514
ENSG00000198920	KIAA0753		6.99411	4.31046	5.08605	5.16536	0.0781977	0.134192	5.57423	5.56582	-0.00865757	0.916722
ENSG00000175216	CKAP5		6.9916	7.86564	7.65267	8.1013	0.451803	3.48773e-10	6.72575	6.63652	-0.0903382	0.16943
ENSG00000137601	NEK1		6.99037	4.93225	5.26329	4.39926	-0.863729	1.06791e-12	7.45329	7.44901	-0.00504385	0.925807
ENSG00000197905	TEAD4		6.98797	4.5628	4.74771	4.81488	0.0685181	0.219681	6.23955	5.867	-0.374199	5.00854e-05
ENSG00000144681	STAC		6.98736	4.66166	5.63501	5.84587	0.213885	0.000243266	7.40865	7.35632	-0.0516447	0.258111
ENSG00000072518	MARK2		6.9866	4.22823	4.80884	4.56367	-0.246225	0.000115752	5.96137	5.68776	-0.275344	9.37822e-05
ENSG00000141503	MINK1		6.98475	5.2037	6.22997	6.3305	0.105565	0.0223254	5.55431	5.25665	-0.29888	0.000195185
ENSG00000198130	HIBCH		6.98416	4.46745	5.47178	4.90424	-0.567677	3.70813e-10	7.05659	7.05262	-0.00394825	0.940086
ENSG00000108306	FBXL20		6.98152	4.71396	4.64403	4.28884	-0.359716	2.3002e-06	6.85597	6.80754	-0.0485271	0.426311
ENSG00000171444	MCC		6.98118	4.87124	4.8891	5.22342	0.335678	2.36252e-06	8.14122	8.2188	0.0780004	0.101168
ENSG00000147548	NSD3		6.98037	6.18147	6.59454	6.5943	-9.7032e-05	0.998193	6.40927	6.26961	-0.139676	0.0130065
ENSG00000007392	LUC7L		6.97956	4.84251	4.75348	5.09261	0.33825	1.42494e-06	5.52908	5.16397	-0.36649	0.000135265
ENSG00000119397	CNTRL		6.97864	5.29943	5.72951	5.52267	-0.20615	8.86978e-05	7.21032	7.18049	-0.0313868	0.5685
ENSG00000151338	MIPOL1		6.97857	3.83141	4.29414	4.00369	-0.289819	3.73533e-05	8.04876	8.04669	-0.00161482	0.967693
ENSG00000128915	ICE2		6.9784	5.93095	6.39415	5.41693	-0.98144	9.03393e-14	6.27873	6.21907	-0.0594229	0.397685
ENSG00000104365	IKBKB		6.97836	4.87665	4.78385	4.52328	-0.264239	0.000150129	5.34728	5.31311	-0.0352018	0.669346
ENSG00000137478	FCHSD2		6.97821	3.68188	3.39433	2.92237	-0.477015	1.06615e-05	8.07541	8.09181	0.0171548	0.71927
ENSG00000164134	NAA15		6.9776	7.12266	7.35411	7.62399	0.270505	1.21986e-07	6.71927	6.50263	-0.21672	3.00845e-05
ENSG00000148773	MKI67		6.97736	8.02649	7.87304	7.7819	-0.0894163	0.0269694	5.24301	4.89869	-0.34476	7.70018e-05
ENSG00000170871	KIAA0232		6.97579	5.39769	5.27175	5.59103	0.31677	4.35798e-05	6.61968	6.30182	-0.318269	8.76516e-06
ENSG00000122778	KIAA1549		6.97553	5.0884	5.67118	5.47611	-0.193739	0.000550363	6.9941	6.98527	-0.00964258	0.855655
ENSG00000177410	ZFAS1		6.97504	4.30044	4.97563	4.42577	-0.54874	2.65978e-08	6.09754	4.86589	-1.23372	1.29504e-15
ENSG00000155561	NUP205		6.97466	8.0542	8.4358	8.29689	-0.137486	0.00071248	6.73579	6.55029	-0.185824	0.000912667
ENSG00000130816	DNMT1		6.97237	7.29615	7.05396	7.19726	0.14369	0.000906401	6.13322	5.74865	-0.38582	2.10174e-06
ENSG00000168542	COL3A1		6.97179	9.89896	9.20778	9.35172	0.150479	0.0086373	5.76023	5.7783	0.0170991	0.831544
ENSG00000083123	BCKDHB		6.97099	4.21975	4.45967	4.11474	-0.339677	2.06548e-05	7.45955	7.57148	0.11207	0.0152649
ENSG00000159685	CHCHD6		6.96923	2.71547	3.1431	3.00036	-0.145038	0.0889721	7.17246	7.12859	-0.0436787	0.372218
ENSG00000100425	BRD1		6.96882	5.04583	5.12659	4.96638	-0.161361	0.00241028	5.37632	5.09947	-0.279689	0.00676267
ENSG00000112200	ZNF451		6.96766	6.65617	7.1989	5.9116	-1.29093	7.21896e-16	4.94593	4.7236	-0.225402	0.021425
ENSG00000160075	SSU72		6.96712	6.29842	6.30966	6.59391	0.282094	1.62078e-06	5.29403	4.82645	-0.468196	5.40563e-06
ENSG00000184465	WDR27		6.96675	3.3615	4.26699	3.91608	-0.356431	2.7835e-05	7.18592	7.13634	-0.0496246	0.335512
ENSG00000164983	TMEM65		6.96671	5.48615	5.96142	4.60718	-1.36591	7.58094e-13	5.98374	6.01612	0.0319822	0.624752
ENSG00000196083	IL1RAP		6.96662	4.57616	3.80177	5.10803	1.30833	1.13351e-14	6.92452	6.90763	-0.0173254	0.742994
ENSG00000138944	KIAA1644		6.966	6.01366	6.41659	6.60038	0.183601	5.6109e-05	5.42545	5.57596	0.152646	0.0583194
ENSG00000164548	TRA2A		6.96307	5.21549	5.68471	5.47866	-0.205097	0.000164534	5.72504	5.29759	-0.429381	3.68035e-06
ENSG00000132300	PTCD3		6.96169	6.59391	7.00459	6.47821	-0.526815	1.02851e-10	5.10433	4.6423	-0.464414	3.35083e-06
ENSG00000173757	STAT5B		6.95947	6.2954	6.4531	6.73094	0.27829	4.96848e-07	6.10053	5.8319	-0.269186	0.000241389
ENSG00000101040	ZMYND8		6.95882	4.16112	4.09931	4.31329	0.218961	0.00153714	6.65205	6.78253	0.131679	0.0200736
ENSG00000121579	NAA50		6.95774	7.55333	8.28302	7.0118	-1.27288	1.60981e-16	5.05957	4.75519	-0.306762	0.0117103
ENSG00000234741	GAS5		6.95519	7.5295	8.08073	7.25591	-0.829165	3.45634e-13	NA	NA	NA	NA
ENSG00000133195	SLC39A11		6.95499	2.23246	2.8337	2.75446	-0.0745337	0.425664	8.11151	8.22911	0.11814	0.0249056
ENSG00000054282	SDCCAG8		6.9536	3.62839	3.72528	3.87037	0.144205	0.0400051	7.56672	7.66113	0.0941628	0.0263558
ENSG00000109674	NEIL3		6.95173	4.73942	4.78265	4.7204	-0.0605185	0.280522	5.42654	5.30821	-0.119831	0.210105
ENSG00000116667	C1orf21		6.95145	4.33424	3.36529	4.07942	0.708368	1.80516e-08	7.50156	7.59704	0.0964281	0.0416874
ENSG00000068650	ATP11A		6.9512	4.18093	4.5104	4.87932	0.370835	1.74512e-06	6.79295	6.74432	-0.0490852	0.337055
ENSG00000047410	TPR		6.95059	8.46947	9.05122	8.69296	-0.358424	4.71424e-10	6.25361	6.12831	-0.12688	0.107368
ENSG00000188191	PRKAR1B		6.95013	4.37494	4.19178	5.1025	0.911043	4.10667e-12	6.68498	6.46659	-0.218378	5.73825e-05
ENSG00000151893	CACUL1		6.9499	6.85455	7.46317	7.00532	-0.460638	3.66645e-09	6.1788	5.94081	-0.240001	0.00217683
ENSG00000133056	PIK3C2B		6.9489	4.57449	3.72604	3.96387	0.230475	0.00276697	5.54304	5.49346	-0.051047	0.509795
ENSG00000080345	RIF1		6.94834	7.80648	8.31595	7.92171	-0.394151	8.13725e-10	6.46914	6.08227	-0.388274	4.36731e-07
ENSG00000167767	KRT80		6.94834	6.72899	6.60781	8.14511	1.55728	3.4445e-11	5.68137	5.0628	-0.621457	1.92577e-08
ENSG00000143476	DTL		6.9476	6.93905	6.79162	6.86221	0.0708296	0.0930588	6.38935	6.13482	-0.256508	0.00165548
ENSG00000011304	PTBP1		6.9466	7.49122	7.54455	7.31906	-0.225796	4.24186e-05	4.24845	3.59536	-0.657539	1.37742e-07
ENSG00000151572	ANO4		6.94637	3.28628	3.53982	3.82618	0.286808	0.00231347	7.90637	7.95694	0.0510021	0.253297
ENSG00000175309	PHYKPL		6.94224	4.26375	4.55516	4.42258	-0.130534	0.0274691	5.69238	4.93256	-0.762394	9.07026e-12
ENSG00000064933	PMS1		6.9413	4.78039	5.44382	5.07858	-0.364784	1.42152e-07	6.65535	6.59184	-0.0647603	0.3054
ENSG00000006451	RALA		6.93878	5.39957	5.85762	5.01604	-0.845821	6.61488e-12	6.59819	6.43174	-0.166914	0.00171272
ENSG00000092140	G2E3		6.93785	5.26169	5.63871	5.53318	-0.103954	0.0316606	5.42284	5.32506	-0.100063	0.252384
ENSG00000021762	OSBPL5		6.93765	4.11839	4.6851	4.55352	-0.133067	0.0209308	5.82494	5.69089	-0.132275	0.0578826
ENSG00000137076	TLN1		6.93726	8.97715	8.33606	8.75481	0.41434	2.51977e-09	5.11137	5.02572	-0.0834649	0.349211
ENSG00000121774	KHDRBS1		6.9371	6.49804	6.5018	6.41703	-0.0848481	0.04994	5.81	5.4989	-0.313202	3.3261e-05
ENSG00000131584	ACAP3		6.93588	4.86309	4.81252	4.80738	-0.00768193	0.889873	NA	NA	NA	NA
ENSG00000105339	DENND3		6.93547	5.52885	4.94727	5.22347	0.27792	4.75469e-05	6.67366	6.2953	-0.379889	5.5617e-08
ENSG00000125821	DTD1		6.93413	3.86173	4.11518	4.34735	0.232869	0.000343756	5.86226	5.84466	-0.0167968	0.806332
ENSG00000186908	ZDHHC17		6.93379	5.23035	5.37468	5.38992	0.0148297	0.76628	6.50727	6.35946	-0.149083	0.0142172
ENSG00000077254	USP33		6.93365	6.6467	6.35408	6.59777	0.244553	2.78962e-06	6.18337	6.10051	-0.0832307	0.188538
ENSG00000173064	HECTD4		6.93347	5.25236	5.48419	5.41833	-0.0660118	0.198799	7.12162	7.08713	-0.036047	0.504305
ENSG00000174579	MSL2		6.93157	4.24715	4.59316	4.33622	-0.256479	0.000343946	5.70383	5.43604	-0.269994	0.00161956
ENSG00000167996	FTH1		6.93079	11.4707	11.5152	12.0017	0.490436	1.36081e-11	NA	NA	NA	NA
ENSG00000196305	IARS		6.9304	8.58537	9.32918	9.06963	-0.259035	5.32949e-08	6.58537	5.96632	-0.62019	6.50832e-13
ENSG00000104375	STK3		6.93019	4.06016	4.24035	3.27857	-0.970584	6.22621e-10	8.40085	8.43422	0.0334101	0.402022
ENSG00000114354	TFG		6.93008	6.21121	6.29824	6.49311	0.196402	7.01558e-05	5.48842	5.2338	-0.255352	0.00213615
ENSG00000265491	RNF115		6.92822	5.88406	5.63391	5.95063	0.314717	5.02477e-07	6.43965	6.27035	-0.169863	0.00274256
ENSG00000162923	WDR26		6.92774	5.84872	6.23915	6.00567	-0.232738	4.70627e-06	5.95914	5.69544	-0.265464	0.00147635
ENSG00000158528	PPP1R9A		6.92741	4.42932	4.96008	4.13951	-0.826257	1.8978e-10	8.27717	8.26605	-0.0109623	0.795238
ENSG00000083168	KAT6A		6.92656	5.62518	5.85503	5.8925	0.0369535	0.427295	6.78706	6.69487	-0.0933177	0.0938563
ENSG00000099814	CEP170B		6.92645	4.6074	4.56044	5.16208	0.601374	1.55179e-09	4.3429	3.8126	-0.531768	2.53462e-07
ENSG00000187257	RSBN1L		6.92579	5.67414	5.87513	5.29593	-0.582658	2.69248e-10	6.45713	6.36842	-0.0881725	0.13556
ENSG00000138835	RGS3		6.92371	3.65381	3.43818	3.50328	0.0636824	0.405497	6.31567	6.30936	-0.00461388	0.934918
ENSG00000198467	TPM2		6.9235	9.70011	8.95201	9.31645	0.360463	1.21596e-09	4.71515	4.28129	-0.437974	0.00134313
ENSG00000114999	TTL		6.92206	6.89775	7.0858	6.30481	-0.787036	1.94266e-09	5.56201	5.37648	-0.186673	0.0204104
ENSG00000163629	PTPN13		6.92115	6.37828	7.47215	6.32567	-1.14847	1.80323e-15	7.44912	7.47901	0.0305525	0.517622
ENSG00000197386	HTT		6.92077	5.9599	6.27013	6.12418	-0.144696	0.0026621	6.67786	6.59533	-0.0813979	0.182923
ENSG00000166068	SPRED1		6.91908	5.7215	6.10497	4.55137	-1.56744	1.33554e-09	7.06824	7.05672	-0.012082	0.822138
ENSG00000213064	SFT2D2		6.91884	6.88674	6.37181	6.70422	0.331957	9.6403e-06	4.93818	4.77707	-0.164989	0.0888424
ENSG00000118058	KMT2A		6.91843	5.57033	6.48396	6.06736	-0.416516	2.78967e-09	5.43238	5.23207	-0.199397	0.00911304
ENSG00000169504	CLIC4		6.91827	8.95799	8.55418	8.51574	-0.0395947	0.319155	6.67279	6.59603	-0.0784369	0.235971
ENSG00000086712	TXLNG		6.91787	5.62277	6.56728	6.00037	-0.568143	3.23508e-11	5.54102	5.22131	-0.323508	0.00129749
ENSG00000185070	FLRT2		6.91659	4.14104	4.13812	3.88816	-0.251047	0.000791975	6.44493	6.5127	0.0672923	0.236551
ENSG00000112624	BICRAL		6.91342	3.5628	3.93581	3.40908	-0.526578	2.20228e-07	6.67536	6.46822	-0.208736	0.00263847
ENSG00000145391	SETD7		6.91342	7.176	8.02413	6.89629	-1.12839	2.18811e-14	6.35148	6.3009	-0.0509249	0.431942
ENSG00000050748	MAPK9		6.91288	5.53997	5.43409	5.4934	0.0622528	0.206303	5.70018	5.60824	-0.0928358	0.190113
ENSG00000110237	ARHGEF17		6.91226	4.52713	4.44146	4.35201	-0.0943936	0.150689	5.46229	5.38792	-0.0745636	0.320508
ENSG00000153187	HNRNPU		6.91185	9.11517	9.39295	9.17059	-0.223722	2.2731e-06	NA	NA	NA	NA
ENSG00000172007	RAB33B		6.91156	3.78039	3.61732	3.63491	0.0255719	0.727474	4.06717	4.01046	-0.0587922	0.623065
ENSG00000087206	UIMC1		6.9111	5.00072	5.43435	5.0131	-0.423573	1.12875e-07	7.04716	6.82902	-0.219199	6.07294e-05
ENSG00000179051	RCC2		6.91091	7.68901	7.92105	7.75666	-0.16497	8.36496e-05	5.71796	4.96746	-0.752143	6.27655e-14
ENSG00000067955	CBFB		6.91036	6.17436	5.85319	5.12428	-0.735357	6.62149e-05	6.08565	5.87352	-0.214582	0.00250762
ENSG00000146067	FAM193B		6.90944	3.75419	4.27933	4.03828	-0.243367	0.000325856	5.2767	4.95727	-0.32045	0.000769627
ENSG00000151923	TIAL1		6.90748	5.94646	6.0421	6.06092	0.0187156	0.680592	5.51377	5.09426	-0.42136	0.000220442
ENSG00000112893	MAN2A1		6.90706	6.3494	7.14597	7.14634	0.00276924	0.946718	7.44947	7.4227	-0.0273753	0.558843
ENSG00000080845	DLGAP4		6.90693	2.95926	2.75353	3.53685	0.786464	1.74047e-07	6.97982	6.97111	-0.00818863	0.893543
ENSG00000160285	LSS		6.90521	6.77714	5.88617	6.54622	0.658168	2.8628e-11	3.98306	3.68396	-0.304695	0.0134841
ENSG00000120802	TMPO		6.90447	8.57688	7.92825	8.18698	0.258701	2.41134e-07	5.30558	4.97879	-0.328542	0.00097435
ENSG00000168610	STAT3		6.90437	7.40473	7.62258	7.68259	0.0804543	0.276701	6.27928	6.12793	-0.150733	0.0234289
ENSG00000162521	RBBP4		6.90307	7.93905	7.75434	7.24905	-0.507477	1.18553e-10	5.09344	4.85616	-0.239761	0.0365755
ENSG00000149532	CPSF7		6.90247	5.94903	6.22332	5.44229	-0.785218	4.53217e-12	5.25279	4.88049	-0.37359	0.000433731
ENSG00000113638	TTC33		6.90201	5.71094	5.53989	4.79472	-0.747962	2.45417e-11	6.90898	6.9019	-0.00860871	0.896743
ENSG00000065308	TRAM2		6.8998	5.27096	5.69718	5.44606	-0.252708	0.000186801	5.92441	5.8768	-0.0476867	0.528089
ENSG00000158966	CACHD1		6.89941	3.39581	4.04779	4.3775	0.333286	1.85287e-05	7.61963	7.68318	0.0640997	0.153219
ENSG00000101152	DNAJC5		6.89852	6.21442	6.37724	6.37014	-0.00804641	0.853915	5.36668	5.17182	-0.197917	0.0185028
ENSG00000144357	UBR3		6.89741	5.44487	5.70024	5.96916	0.269746	1.49482e-06	7.60941	7.55291	-0.0568027	0.196397
ENSG00000169057	MECP2		6.8967	5.26375	5.54238	5.00714	-0.540097	6.34603e-09	6.01355	5.95764	-0.0559934	0.374849
ENSG00000130227	XPO7		6.89661	5.80329	6.28636	6.3214	0.0330857	0.452945	6.36093	6.26246	-0.0995103	0.110948
ENSG00000245958	AC093752.1		6.89593	3.43299	3.43194	2.93672	-0.488771	4.0231e-05	5.11472	4.83613	-0.280996	0.00217645
ENSG00000109118	PHF12		6.89463	4.85215	4.87439	4.77318	-0.106769	0.0535489	4.50194	4.31176	-0.188676	0.0732138
ENSG00000173852	DPY19L1		6.89417	6.6074	5.88266	7.1875	1.30499	1.09257e-17	6.82487	6.86548	0.0395008	0.453163
ENSG00000132359	RAP1GAP2		6.89416	4.84665	5.58132	5.36633	-0.223509	0.00130354	7.31275	7.24071	-0.0719929	0.141584
ENSG00000074201	CLNS1A		6.89128	6.68843	7.36993	6.11234	-1.26096	4.70445e-16	6.61525	6.48904	-0.127984	0.0406151
ENSG00000136813	KIAA0368		6.88764	7.4826	7.76786	7.7993	0.0325726	0.420791	6.98685	6.72799	-0.259706	8.22829e-07
ENSG00000140022	STON2		6.88683	5.37876	5.73203	5.11451	-0.620097	1.39045e-10	6.91406	6.88368	-0.0303435	0.537533
ENSG00000074603	DPP8		6.88663	6.26685	6.28396	6.24656	-0.0364018	0.410704	6.43029	6.13553	-0.295036	2.32478e-07
ENSG00000007923	DNAJC11		6.88502	6.07435	6.2831	6.52055	0.236988	5.74812e-06	6.10382	5.85777	-0.247593	0.000986543
ENSG00000160299	PCNT		6.88469	5.93355	6.16939	5.71877	-0.45201	1.35549e-08	6.12128	5.98413	-0.138213	0.0486024
ENSG00000127922	SEM1		6.88436	5.90538	6.28987	6.11739	-0.171516	0.000639834	7.71117	7.70548	-0.00619058	0.899619
ENSG00000161091	MFSD12		6.88423	6.94453	6.06786	6.97423	0.908322	1.64612e-14	NA	NA	NA	NA
ENSG00000149346	SLX4IP		6.88187	2.54932	2.78627	2.96317	0.1714	0.0568785	6.49622	6.64073	0.145319	0.00911677
ENSG00000100523	DDHD1		6.88156	4.94389	5.38118	5.55231	0.171116	0.000774708	6.41581	6.48459	0.0689781	0.2076
ENSG00000114686	MRPL3		6.87911	7.02223	7.34142	6.72571	-0.615094	2.59459e-11	5.51725	5.25441	-0.264648	0.00383666
ENSG00000172530	BANP		6.8776	3.63159	4.02719	3.92098	-0.111042	0.0970939	6.41578	6.29443	-0.122797	0.0405455
ENSG00000130985	UBA1		6.87725	7.89842	8.02044	8.01581	-0.00507713	0.899507	4.56199	4.09708	-0.466554	0.000136389
ENSG00000070756	PABPC1		6.87685	7.63498	7.74143	7.60505	-0.136775	0.0224298	6.10416	5.37873	-0.728034	5.72524e-10
ENSG00000111907	TPD52L1		6.87474	6.10232	5.76895	5.67856	-0.0816165	0.0885209	6.31142	6.34935	0.0394985	0.593257
ENSG00000159733	ZFYVE28		6.87259	2.224	2.61084	2.55837	-0.0422122	0.664276	5.94766	5.94111	-0.00520494	0.934374
ENSG00000138688	KIAA1109		6.87203	6.8807	7.55585	7.35399	-0.199178	2.3528e-05	7.43652	7.44084	0.00418941	0.926961
ENSG00000160796	NBEAL2		6.87147	4.43849	5.02837	4.66736	-0.359019	2.22562e-06	4.64527	4.09914	-0.545631	2.3635e-05
ENSG00000175054	ATR		6.87143	6.15111	6.98644	6.66422	-0.32182	4.91657e-08	6.74593	6.67664	-0.0713317	0.237445
ENSG00000064313	TAF2		6.86926	6.17216	6.32102	6.46549	0.145249	0.000868985	6.38885	6.39943	0.00948198	0.867137
ENSG00000134531	EMP1		6.86883	5.86173	5.81924	5.9812	0.154483	0.00905196	4.93699	5.0366	0.0971369	0.290305
ENSG00000156802	ATAD2		6.86844	7.63059	7.49034	7.34661	-0.142469	0.000504657	6.34877	6.03475	-0.315392	3.78285e-05
ENSG00000114698	PLSCR4		6.86751	4.15446	3.40516	3.44702	0.0498205	0.551698	5.83144	5.77106	-0.0614412	0.409988
ENSG00000073060	SCARB1		6.86489	6.15446	6.67101	6.3572	-0.314876	3.20798e-07	6.27844	5.97495	-0.303243	3.31989e-06
ENSG00000033170	FUT8		6.86428	3.97195	4.08574	4.61706	0.537859	8.19954e-07	7.69631	7.79821	0.102037	0.0202686
ENSG00000144040	SFXN5		6.86283	3.39581	3.51632	4.45531	0.94253	1.72235e-11	6.33221	6.26526	-0.0685318	0.251842
ENSG00000134986	NREP		6.86152	5.87395	5.18009	6.93336	1.75224	8.06843e-08	7.24215	7.37698	0.1359	0.00679644
ENSG00000183354	KIAA2026		6.86103	5.13991	5.65837	5.18064	-0.474903	2.64158e-09	6.96334	6.95435	-0.0101873	0.857903
ENSG00000146416	AIG1		6.86072	4.47816	4.34526	4.38222	0.0413674	0.501196	7.40738	7.4976	0.0904529	0.0556525
ENSG00000145819	ARHGAP26		6.86025	2.7275	3.34372	3.72001	0.366089	0.000137549	8.55682	8.68461	0.127925	0.0091789
ENSG00000178974	FBXO34		6.85954	4.76443	4.69835	4.79354	0.0994483	0.0767746	5.61287	5.54227	-0.0721856	0.34826
ENSG00000138801	PAPSS1		6.85869	6.55818	6.51824	6.31993	-0.197801	1.68818e-05	6.70604	6.68579	-0.019561	0.714025
ENSG00000156931	VPS8		6.85869	4.87665	4.69692	5.39453	0.699036	2.44564e-11	7.50935	7.49776	-0.0116174	0.791673
ENSG00000183840	GPR39		6.85799	1.79189	2.29191	2.97194	0.691945	2.47472e-06	6.92301	6.98881	0.0666986	0.229533
ENSG00000119403	PHF19		6.85792	6.94131	6.47476	6.42637	-0.0483331	0.26453	5.96372	5.74197	-0.223942	0.0121072
ENSG00000106771	TMEM245		6.85772	6.61267	6.41841	6.754	0.334197	5.98494e-08	6.61799	6.50066	-0.117562	0.0422993
ENSG00000145934	TENM2		6.85583	3.18093	1.91827	2.84751	0.926307	7.67659e-08	9.32835	9.45766	0.129585	0.00173122
ENSG00000168488	ATXN2L		6.85571	5.20155	5.42667	5.44874	0.0213609	0.668484	NA	NA	NA	NA
ENSG00000164040	PGRMC2		6.85357	6.38446	5.92966	5.79248	-0.139136	0.185609	5.62675	4.93774	-0.691205	2.76382e-11
ENSG00000116991	SIPA1L2		6.85151	5.2037	4.91148	5.83516	0.92806	2.65372e-11	7.17124	7.29795	0.127761	0.0104263
ENSG00000113369	ARRDC3		6.85146	7.42194	6.72655	7.34852	0.620471	2.11932e-12	5.27516	4.67621	-0.60123	5.82818e-07
ENSG00000112308	C6orf62		6.85123	6.73868	7.29861	5.82103	-1.48799	5.26196e-12	5.03559	4.54027	-0.498736	0.000229232
ENSG00000149503	INCENP		6.85052	6.15612	5.88702	5.89398	0.0070568	0.879261	5.30533	5.14925	-0.157255	0.0601072
ENSG00000168175	MAPK1IP1L		6.84944	6.93387	6.95385	6.63192	-0.322246	4.56676e-08	5.3906	4.6396	-0.753823	4.88199e-11
ENSG00000135655	USP15		6.8492	6.10635	6.63782	6.51704	-0.120419	0.00499335	6.97482	6.92135	-0.0541475	0.376305
ENSG00000065526	SPEN		6.8484	5.71698	6.06733	6.19512	0.127169	0.00539546	6.50233	6.33764	-0.166709	0.00828022
ENSG00000164024	METAP1		6.84751	6.08432	5.61747	6.40731	0.790132	3.77834e-13	5.68518	5.59171	-0.0933068	0.221523
ENSG00000175866	BAIAP2		6.84741	3.61551	3.63079	4.58264	0.950152	2.48155e-11	5.73208	5.47882	-0.25361	0.000439367
ENSG00000090889	KIF4A		6.84712	6.64552	6.50574	6.28068	-0.226142	2.19112e-05	6.35688	6.17076	-0.18648	0.00247901
ENSG00000143153	ATP1B1		6.84712	7.6722	7.38394	7.07466	-0.309627	4.95435e-08	5.09871	5.21046	0.108975	0.259483
ENSG00000143079	CTTNBP2NL		6.84689	5.62035	4.95025	5.48055	0.530437	1.49865e-09	6.39335	6.23246	-0.163068	0.0151303
ENSG00000150961	SEC24D		6.84666	5.6467	5.0069	5.98057	0.975052	2.1442e-13	6.65024	6.65887	0.00756964	0.882052
ENSG00000101004	NINL		6.84643	3.34208	2.77065	3.25949	0.492909	1.60342e-05	5.69614	5.63909	-0.0587288	0.434908
ENSG00000140598	EFL1		6.84573	5.56615	5.72292	5.88554	0.16212	0.000635981	7.09143	7.00028	-0.0925909	0.0703946
ENSG00000103544	C16orf62		6.84515	5.70106	5.11112	5.84248	0.732461	1.52596e-11	6.87333	6.82686	-0.0470903	0.347077
ENSG00000179295	PTPN11		6.84389	7.83194	8.15281	7.89268	-0.258985	1.02174e-06	6.10055	5.92487	-0.17472	0.0265251
ENSG00000123473	STIL		6.84317	6.18638	6.07084	5.7275	-0.342785	9.16295e-07	6.42263	6.11969	-0.304269	1.84586e-06
ENSG00000101199	ARFGAP1		6.84099	5.81179	5.72187	6.07514	0.353061	3.38464e-08	NA	NA	NA	NA
ENSG00000169184	MN1		6.84099	5.01428	4.8193	5.35481	0.533082	7.68032e-09	5.50033	5.29566	-0.205815	0.044104
ENSG00000116489	CAPZA1		6.84087	8.21362	8.28596	8.14787	-0.138102	0.000557277	5.52929	5.3341	-0.196243	0.0186631
ENSG00000228526	MIR34AHG		6.84068	2.54253	2.86322	2.815	-0.0355868	0.70666	4.44274	4.50513	0.0635382	0.531041
ENSG00000134574	DDB2		6.83983	6.29186	4.99328	6.18035	1.18928	3.29192e-14	5.46641	5.1728	-0.296313	0.00552703
ENSG00000115641	FHL2		6.83946	6.38873	5.31914	6.35495	1.04074	8.56073e-14	5.73686	5.66832	-0.0701895	0.423205
ENSG00000168710	AHCYL1		6.83885	7.1323	7.33457	7.47326	0.139969	0.000640557	5.9036	5.85373	-0.0522214	0.479021
ENSG00000006576	PHTF2		6.83877	6.1589	6.0397	6.35128	0.313786	1.03944e-07	7.28686	7.21493	-0.07225	0.142554
ENSG00000133706	LARS		6.83869	8.08344	8.67823	8.3589	-0.318861	4.49096e-09	6.26709	5.9806	-0.287246	1.06614e-05
ENSG00000122705	CLTA		6.83828	8.03332	7.71032	7.32274	-0.387778	2.17245e-09	6.04139	5.73456	-0.306591	6.09733e-05
ENSG00000139668	WDFY2		6.83688	3.35764	3.96174	3.2545	-0.716668	5.0905e-08	6.63739	6.74355	0.107363	0.0830668
ENSG00000129003	VPS13C		6.83683	6.48305	6.3389	6.6974	0.360286	3.4586e-08	7.70533	7.8109	0.105271	0.0163603
ENSG00000169813	HNRNPF		6.83679	8.10232	8.29059	8.11455	-0.175486	2.80511e-05	6.13157	5.29584	-0.837781	4.60529e-09
ENSG00000104852	SNRNP70		6.83629	6.64155	7.07126	6.85583	-0.215083	7.81912e-06	5.19721	4.54696	-0.653601	9.8767e-06
ENSG00000162434	JAK1		6.8351	7.06963	7.53129	7.31094	-0.218335	3.86873e-06	6.7997	6.81569	0.0162648	0.752791
ENSG00000186642	PDE2A		6.83377	8.70753	7.9238	9.02123	1.10118	3.64733e-17	5.46755	5.51194	0.0442936	0.585013
ENSG00000141425	RPRD1A		6.83303	6.64393	5.72507	5.63437	-0.0883194	0.580433	6.3816	6.23946	-0.144127	0.0325059
ENSG00000168769	TET2		6.8323	5.41452	5.50598	5.62901	0.121003	0.0143435	6.69487	6.6883	-0.00734096	0.909793
ENSG00000101335	MYL9		6.83002	8.7004	6.36919	8.13347	1.77472	1.42215e-12	NA	NA	NA	NA
ENSG00000101557	USP14		6.82995	4.76151	4.87091	4.29013	-0.583764	5.63127e-09	5.71108	5.4821	-0.229577	0.00297762
ENSG00000166532	RIMKLB		6.8285	6.21549	5.64094	5.64713	0.0007695	0.987209	6.5633	6.40655	-0.158154	0.00887687
ENSG00000114098	ARMC8		6.82844	4.7275	5.33537	5.66661	0.333336	1.98663e-06	6.16515	5.96065	-0.203294	0.00109523
ENSG00000204767	FAM196B		6.82788	2.71547	3.32126	3.4291	0.118187	0.159404	NA	NA	NA	NA
ENSG00000092108	SCFD1		6.82772	5.77171	6.39396	6.36812	-0.0251669	0.564264	6.53659	6.47271	-0.0628929	0.360004
ENSG00000171793	CTPS1		6.82675	6.59597	6.86927	6.90112	0.0311758	0.457994	5.72951	5.30461	-0.426394	1.20262e-06
ENSG00000115084	SLC35F5		6.82624	5.79689	6.55534	5.65345	-0.902935	7.97485e-14	5.55735	5.50022	-0.0580696	0.44864
ENSG00000128654	MTX2		6.82603	4.48703	5.06171	4.82102	-0.237195	0.000579329	6.00636	5.87194	-0.136508	0.066607
ENSG00000105974	CAV1		6.82574	8.00798	6.71315	8.4388	1.73142	6.75447e-18	5.11748	4.9163	-0.204328	0.0577634
ENSG00000032389	EIPR1		6.82551	4.53228	4.78554	4.71009	-0.0729572	0.193549	6.57668	6.49706	-0.0776402	0.216371
ENSG00000169554	ZEB2		6.82528	4.18311	3.9679	5.17913	1.21542	1.61129e-12	6.42751	6.52506	0.0972506	0.0826415
ENSG00000174373	RALGAPA1		6.82521	4.97195	5.40145	5.39687	-0.00208841	0.966522	7.67352	7.68774	0.015156	0.75895
ENSG00000168385	2002-09-01		6.82495	8.36415	8.50215	8.33893	-0.162612	4.46241e-05	4.98664	4.62827	-0.361511	0.00303207
ENSG00000104731	KLHDC4		6.82424	4.04823	4.35864	4.10283	-0.260661	0.000223356	5.08638	4.9148	-0.17384	0.071737
ENSG00000137807	KIF23		6.82409	7.83489	7.90924	7.9684	0.0602158	0.134987	5.39528	5.12131	-0.274299	0.000451836
ENSG00000136193	SCRN1		6.82327	7.28068	7.19946	7.83768	0.637422	4.58441e-12	5.98952	5.93021	-0.0595337	0.395459
ENSG00000101680	LAMA1		6.82168	6.06016	5.48371	5.50203	0.00683338	0.889753	6.70605	6.67074	-0.0352683	0.497001
ENSG00000148841	ITPRIP		6.82109	6.22718	3.99025	5.78729	1.7895	1.2716e-16	4.75176	4.24439	-0.506804	9.02906e-05
ENSG00000121067	SPOP		6.82043	5.74608	5.8757	5.61115	-0.263882	2.43913e-06	6.43696	6.38202	-0.0566341	0.345393
ENSG00000085978	ATG16L1		6.82003	5.26788	5.35718	5.88126	0.524857	1.02463e-09	5.73086	5.63499	-0.0949988	0.16346
ENSG00000006652	IFRD1		6.81926	6.61672	6.82331	7.18169	0.357875	1.15498e-08	6.46403	6.13927	-0.326208	0.00016296
ENSG00000226419	SLC16A1-AS1		6.81926	3.81461	4.13772	3.79994	-0.34307	0.000231458	5.72021	5.39956	-0.320462	1.3247e-05
ENSG00000134490	TMEM241		6.81781	3.39203	3.57007	4.05524	0.491518	4.27942e-06	6.83077	6.87938	0.0502238	0.392118
ENSG00000187957	DNER		6.81772	4.66947	4.29525	5.81123	1.51143	7.78662e-16	7.81704	7.85125	0.0351171	0.463442
ENSG00000179981	TSHZ1		6.81753	4.71849	4.73811	4.56712	-0.171303	0.00448729	5.7461	5.80967	0.0637801	0.340532
ENSG00000064763	FAR2		6.8164	4.14776	4.75495	4.93849	0.184082	0.000882836	6.85407	6.93259	0.0792286	0.129937
ENSG00000162687	KCNT2		6.8164	2.40706	2.04396	1.55442	-0.488075	0.000164186	8.51582	8.60299	0.0872275	0.0247872
ENSG00000165675	ENOX2		6.8164	3.52885	3.53722	4.15746	0.623345	2.21718e-08	7.20283	7.25227	0.0500715	0.288696
ENSG00000241316	SUCLG2-AS1		6.81624	1.70942	2.16809	2.27162	0.109586	0.303327	7.43258	7.51544	0.0836971	0.0809478
ENSG00000004399	PLXND1		6.816	5.24715	5.08046	4.59702	-0.485892	2.92748e-08	4.80109	4.79172	-0.00717074	0.93958
ENSG00000115840	SLC25A12		6.81573	4.91658	5.23723	5.25226	0.0156785	0.758798	6.82584	6.7156	-0.1101	0.0369253
ENSG00000176095	IP6K1		6.81499	5.75492	5.49938	5.88584	0.386047	4.10755e-08	5.90201	5.59024	-0.313743	8.75743e-05
ENSG00000051825	MPHOSPH9		6.81336	5.84182	5.86467	5.88339	0.0170916	0.713443	5.7349	5.74237	0.00727274	0.926878
ENSG00000121753	ADGRB2		6.81071	4.79617	3.91588	4.53292	0.627347	1.73862e-08	4.66286	4.54603	-0.12034	0.247189
ENSG00000255248	MIR100HG		6.81071	3.21975	3.45079	4.20176	0.743271	5.28531e-09	5.55937	5.66544	0.10382	0.19889
ENSG00000157106	SMG1		6.81009	6.9024	7.72356	7.27466	-0.44931	1.889e-10	6.70645	6.57227	-0.134255	0.0251658
ENSG00000140632	GLYR1		6.80967	5.96181	6.73442	6.19396	-0.540359	7.40732e-11	5.16453	4.86974	-0.297516	0.0016409
ENSG00000169372	CRADD		6.80807	2.46566	1.60304	2.64297	1.04357	1.15117e-08	6.87252	6.87941	0.00677947	0.901694
ENSG00000177189	RPS6KA3		6.80774	6.60618	6.65917	6.59238	-0.066826	0.118008	6.51984	6.42398	-0.0979205	0.182681
ENSG00000004487	KDM1A		6.80712	7.55713	7.91245	7.78926	-0.125998	0.00562679	NA	NA	NA	NA
ENSG00000113387	SUB1		6.80712	8.72046	8.96315	8.82158	-0.141341	0.000348851	7.5885	7.46246	-0.127064	0.00801631
ENSG00000158467	AHCYL2		6.8066	3.98703	4.23115	4.36044	0.132323	0.0324939	7.478	7.46401	-0.0140755	0.760455
ENSG00000197601	FAR1		6.80628	6.39675	6.54286	5.98974	-0.553451	7.25227e-10	5.66765	5.52955	-0.137847	0.0597021
ENSG00000113716	HMGXB3		6.80593	6.3308	6.37547	6.68953	0.312777	5.5785e-08	5.37447	5.19074	-0.186219	0.0246871
ENSG00000003756	RBM5		6.80562	6.26891	6.67327	6.28783	-0.386142	7.72944e-09	NA	NA	NA	NA
ENSG00000095564	BTAF1		6.80547	6.5976	6.84992	6.69095	-0.158634	0.000177523	6.62642	6.52172	-0.105026	0.0584569
ENSG00000167766	ZNF83		6.80547	4.12067	4.1623	4.32189	0.159454	0.0122577	6.08948	5.80232	-0.2884	0.000156886
ENSG00000117528	ABCD3		6.80419	6.76698	7.12347	6.80564	-0.317559	1.95e-08	6.85	6.78062	-0.0694305	0.215722
ENSG00000085733	CTTN		6.80396	8.01857	8.21657	8.67495	0.458027	1.05488e-11	5.35564	4.92666	-0.430748	1.08556e-06
ENSG00000131747	TOP2A		6.80357	9.56735	9.33459	9.21336	-0.122327	0.00186918	6.03468	5.58224	-0.454863	8.32411e-06
ENSG00000120159	CAAP1		6.80173	5.47014	5.3425	5.32162	-0.0217168	0.66587	6.27674	6.03355	-0.244403	7.30095e-05
ENSG00000174485	DENND4A		6.80113	5.75639	6.3887	5.19734	-1.18978	1.00323e-15	5.98247	5.90274	-0.077971	0.267984
ENSG00000147649	MTDH		6.79996	7.62819	7.89899	8.16314	0.265196	1.43704e-07	6.36534	6.19728	-0.169944	0.0177629
ENSG00000213949	ITGA1		6.79898	6.53228	5.34383	5.82485	0.479661	3.45852e-09	6.84741	6.86763	0.0205015	0.682505
ENSG00000059145	UNKL		6.79891	4.67103	5.30108	5.1346	-0.166544	0.0025615	5.80508	5.22113	-0.585945	1.67459e-06
ENSG00000137804	NUSAP1		6.79891	7.98108	6.55165	7.26461	0.708869	2.49191e-10	5.84187	5.43108	-0.411936	6.10234e-07
ENSG00000109016	DHRS7B		6.79866	3.82023	3.91192	3.6682	-0.247446	0.00226961	6.26121	5.96023	-0.302859	4.86553e-05
ENSG00000225830	ERCC6		6.79856	4.63319	5.06079	4.64419	-0.414577	2.08977e-07	4.74492	4.72914	-0.0147048	0.881336
ENSG00000225206	MIR137HG		6.79773	1.41452	2.64479	2.85138	0.199099	0.0330209	6.34883	6.21436	-0.134835	0.078183
ENSG00000185480	PARPBP		6.79608	5.60332	5.27542	5.48787	0.214184	0.000646997	5.88014	5.87452	-0.00515745	0.942723
ENSG00000151208	DLG5		6.79589	5.91986	5.62542	5.91455	0.287976	4.65181e-05	6.00657	6.03122	0.0234488	0.717464
ENSG00000141441	GAREM1		6.79576	3.68805	4.16197	3.345	-0.817604	1.60932e-09	7.46278	7.51113	0.0481418	0.319824
ENSG00000157107	FCHO2		6.79576	4.40893	4.97137	4.667	-0.305215	4.90798e-06	7.01145	6.98919	-0.0218	0.689803
ENSG00000145087	STXBP5L		6.79526	3.38446	3.57316	2.77341	-0.783038	8.41439e-08	8.44217	8.50896	0.0666956	0.0928655
ENSG00000166167	BTRC		6.7947	3.78039	4.68399	4.73085	0.0450929	0.425886	7.15518	7.1666	0.0117825	0.806062
ENSG00000178764	ZHX2		6.79301	2.57616	2.06016	2.70604	0.644649	1.86179e-06	6.70132	6.72862	0.0285736	0.63844
ENSG00000177479	ARIH2		6.79281	7.00381	6.89899	7.00997	0.110417	0.00829848	5.98057	5.65854	-0.322857	8.80593e-06
ENSG00000067560	RHOA		6.79269	8.95791	8.89011	9.01173	0.122326	0.00195251	5.55073	5.42234	-0.13135	0.143897
ENSG00000176124	DLEU1		6.79199	2.05301	2.78671	1.84947	-0.928696	2.61047e-08	8.19725	8.37245	0.175772	0.000685212
ENSG00000110958	PTGES3		6.79163	8.02208	8.50955	8.0372	-0.472984	8.3778e-12	5.65078	5.07142	-0.582242	9.34873e-08
ENSG00000111817	DSE		6.79161	6.59597	5.93929	6.65462	0.716376	5.5429e-12	6.27419	6.28891	0.0128842	0.828279
ENSG00000264522	OTUD7B		6.78827	5.29741	5.39727	5.54007	0.143409	0.00359317	6.46063	6.32373	-0.13759	0.0334247
ENSG00000103091	WDR59		6.7882	4.0649	4.66624	4.2702	-0.396761	6.42418e-07	6.34023	6.21866	-0.121627	0.0437278
ENSG00000040275	SPDL1		6.78778	7.18393	7.56875	6.76693	-0.796542	3.14145e-13	5.73696	5.56293	-0.176272	0.130039
ENSG00000145390	USP53		6.78719	5.34891	5.60706	5.23826	-0.369536	1.106e-06	6.02821	5.98671	-0.0427165	0.526073
ENSG00000109171	SLAIN2		6.78456	5.13653	5.48649	4.82055	-0.66755	1.0447e-10	6.21747	6.1311	-0.0869847	0.183204
ENSG00000158195	WASF2		6.78429	5.64274	5.87317	6.09214	0.218836	3.46499e-05	6.44041	6.29036	-0.151921	0.0209948
ENSG00000177084	POLE		6.78379	6.19777	6.08528	6.17466	0.0886143	0.0489892	5.33501	5.05995	-0.274215	0.000756314
ENSG00000125755	SYMPK		6.78367	4.91395	5.3236	4.89188	-0.43428	3.34208e-08	5.41744	4.74298	-0.677415	2.24068e-11
ENSG00000186001	LRCH3		6.78357	4.70335	5.01875	4.99249	-0.0233604	0.661507	6.12401	5.97085	-0.15452	0.0198302
ENSG00000172775	FAM192A		6.78337	5.95544	5.78159	5.84533	0.0624658	0.182906	4.74294	4.71522	-0.0294555	0.798015
ENSG00000155846	PPARGC1B		6.7833	3.50111	4.26644	4.26492	-0.00672782	0.914012	6.62594	6.53986	-0.0860519	0.134149
ENSG00000115091	ACTR3		6.7833	8.45044	7.92409	8.8935	0.969123	7.51201e-17	6.03064	5.89056	-0.141743	0.0661473
ENSG00000076242	MLH1		6.78253	5.95671	6.08384	5.8522	-0.231624	9.54825e-06	5.83601	5.66137	-0.175282	0.0240974
ENSG00000275023	MLLT6		6.77967	6.19019	5.96833	5.61942	-0.356292	9.3716e-06	NA	NA	NA	NA
ENSG00000091490	SEL1L3		6.77946	6.42793	6.93302	7.13685	0.202169	2.67376e-05	6.2461	6.08264	-0.164969	0.0147874
ENSG00000006534	ALDH3B1		6.77917	6.39439	5.68389	6.08307	0.409668	8.76171e-08	5.71284	5.41833	-0.297644	0.0145109
ENSG00000164985	PSIP1		6.7788	7.77334	7.94446	7.35157	-0.594931	1.20468e-12	6.49509	6.14694	-0.349176	6.71916e-05
ENSG00000090060	PAPOLA		6.77866	6.74312	7.35389	7.17558	-0.177628	7.41699e-05	5.85652	5.64372	-0.213553	0.00998886
ENSG00000127990	SGCE		6.77858	5.572	5.61684	4.58186	-1.03591	7.97343e-14	6.35854	6.28568	-0.0739715	0.255295
ENSG00000178950	GAK		6.7784	5.24192	5.16047	5.82292	0.662573	9.13163e-12	5.31101	5.25099	-0.0609328	0.443231
ENSG00000130779	CLIP1		6.77781	6.50504	7.00053	7.18943	0.188743	2.11163e-05	6.71998	6.5381	-0.1833	0.00087228
ENSG00000134852	CLOCK		6.77728	5.34794	6.04985	5.562	-0.492677	2.62323e-09	6.12314	6.09607	-0.0275648	0.660856
ENSG00000119689	DLST		6.77698	5.72074	5.77011	5.92447	0.154385	0.00118714	4.69437	4.26563	-0.430156	2.3751e-05
ENSG00000115761	NOL10		6.77686	5.41359	5.89622	5.87205	-0.0212316	0.647965	6.22268	6.15415	-0.0694109	0.267206
ENSG00000085511	MAP3K4		6.77507	5.20907	5.97879	5.88363	-0.0957844	0.0381767	6.53184	6.54806	0.0160513	0.788995
ENSG00000128829	EIF2AK4		6.77507	6.39722	6.99194	6.07824	-0.918462	3.38331e-11	6.88304	6.74511	-0.137924	0.0215042
ENSG00000132170	PPARG		6.77392	3.60902	5.12597	4.94457	-0.172711	0.00525705	7.16979	7.20796	0.0385196	0.402019
ENSG00000258399	AL117190.1		6.77309	0.880695	2.10925	1.99287	-0.119872	0.279881	3.76025	3.75489	-0.00790941	0.971073
ENSG00000122966	CIT		6.77276	5.66323	5.41493	5.50498	0.0895643	0.069356	6.97276	6.89658	-0.0774286	0.150798
ENSG00000244879	GABPB1-AS1		6.77274	5.32833	5.48657	4.86076	-0.635623	4.58196e-08	4.16675	3.71134	-0.457611	0.000276421
ENSG00000013810	TACC3		6.7725	5.88875	5.78781	5.74333	-0.0437767	0.444512	4.64663	4.09599	-0.551631	8.84531e-07
ENSG00000101057	MYBL2		6.77198	7.38494	5.62738	6.98879	1.36157	1.14421e-13	5.58043	5.27607	-0.305943	0.000594735
ENSG00000100330	MTMR3		6.77112	4.81601	5.38168	5.12324	-0.259217	1.75716e-05	6.1419	6.14096	-0.00213223	0.987296
ENSG00000246334	PRR7-AS1		6.77094	1.7688	2.81627	2.39634	-0.413607	0.000260436	NA	NA	NA	NA
[truncated: 9,920 more rows]
