# Supplementary material for: mRNA Cap Methyltransferase, RNMT-RAM, Promotes RNA Pol II-Dependent Transcription
Source: Cell Rep. 2018 May 2;23(5):1530–42. doi: 10.1016/j.celrep.2018.04.004 (PMC5946721; doi:10.1016/j.celrep.2018.04.004)
Supplement: Data S2. RNMT Interactome Identified by SILAC Mass Spectrometry, Related to Figure 5 — Proteins identified by IP SILAC mass spectrometry with 3-fold enrichment over background. Transcription associated proteins are highlighted. [file mmc3.xls]

## Sheet: Sheet1
Data S2, related to Figure 5. RNMT interactome identified by SILAC mass spectrometry. Proteins identified by IP SILAC mass spectrometry with 3-fold enrichment over background. Transcription associated proteins are highlighted.
Uniprot Name	Protein Descriptions	Uniprot	Mol. Weight [kDa]	Unique Peptides (seq)	Unique Sequence Coverage [%]	PEP	Ratio H/L Normalized
ZN768_HUMAN	Zinc finger protein 768;58 kDa protein	Q9H5H4;B2RD90	60.228	3	5.6	5.0117e-07	6.5246
MCES_HUMAN	cDNA FLJ77439, highly similar to Homo sapiens hCMT1b mRNA (guanine-7-)methyltransferase;Isoform 2 of mRNA cap guanine-N7 methyltransferase	O43148-1;O43148;A8K946;B0YJ90;Q05D80;Q05DQ2;Q9UEB8;O43148-2	57.75	13	35.1	5.1265e-120	6.0687
RPB7_HUMAN	DNA-directed RNA polymerase II subunit RPB7	P62487;B2R5C0	19.294	5	45.3	3.1997e-29	5.4214
CDC16_HUMAN;B4DK74_HUMAN	Isoform 1 of Cell division cycle protein 16 homolog;Isoform 2 of Cell division cycle protein 16 homolog;Isoform 3 of Cell division cycle protein 16 homolog;Cell division cycle 16 homolog	Q13042-1;Q13042;Q5T8C8;Q13042-2;A2A365;B2RCW0;Q13042-3;Q5T8C6;B4DK74;Q7Z651	71.655	3	4.4	5.4647e-11	5.341
LTV1_HUMAN	Protein LTV1 homolog	Q96GA3;B4DTT8	54.854	9	24	5.0039e-87	5.332
PNO1_HUMAN	RNA-binding protein PNO1	Q9NRX1;A8K6Q0;B2R823	27.924	12	53.6	4.6641e-88	5.238
LEO1_HUMAN	Isoform 1 of RNA polymerase-associated protein LEO1;Isoform 2 of RNA polymerase-associated protein LEO1	Q8WVC0-1;Q8WVC0;B4DNM0;Q8WVC0-2	75.403	6	10.7	1.951e-21	5.0726
ANC2_HUMAN	Isoform 1 of Anaphase-promoting complex subunit 2;Isoform 2 of Anaphase-promoting complex subunit 2;similar to ANAPC2 protein	Q9UJX6-1;Q9UJX6;B4DGH7;B4DJR9;Q9UJX6-2	93.827	3	4.5	9.3556e-24	4.9291
PDCD4_HUMAN;B5ME91_HUMAN;Q5VZS7_HUMAN	Programmed cell death protein 4;programmed cell death 4 isoform 2;Programmed cell death 4	Q53EL6;B2R6E2;B2RCV4;B4DKX4;B5ME91;Q5VZS7	51.721	10	30.9	8.3585e-106	4.909
NOB1_HUMAN	RNA-binding protein NOB1	Q9ULX3;B2RAR2	47.724	7	12.3	5.7568e-13	4.8868
WEE1_HUMAN	Wee1-like protein kinase	P30291;B3KVE1;Q6MZL0;Q6NSL2;Q86V29	71.597	2	5.4	1.6941e-25	4.8281
PM14_HUMAN	Pre-mRNA branch site protein p14	Q9Y3B4;Q53TM1	14.585	3	32	1.4844e-41	4.7972
APC4_HUMAN	Isoform 1 of Anaphase-promoting complex subunit 4;Isoform 2 of Anaphase-promoting complex subunit 4	Q9UJX5-1;Q9UJX5;B3KN47;Q9UJX5-2	92.115	8	11.8	1.5259e-26	4.6667
APC7_HUMAN	Anaphase-promoting complex subunit 7	Q9UJX3;A5D8X2;A8KAQ7;B3KMP2;Q2M2R1;Q4KMX6;Q69YV3	63.132	7	15.8	3.5037e-81	4.5691
RPAB5_HUMAN	DNA-directed RNA polymerases I, II, and III subunit RPABC5	P62875;Q6FHX3	7.645	2	29.9	2.4892e-09	4.5515
B4DZ45_HUMAN;PEX5_HUMAN	cDNA FLJ56404, highly similar to Peroxisomal targeting signal 1 receptor;Isoform 1 of Peroxisomal targeting signal 1 receptor;Isoform 3 of Peroxisomal targeting signal 1 receptor;Isoform 2 of Peroxisomal targeting signal 1 receptor	B4DZ45;B4E0T2;P50542-1;P50542;A8K891;Q13335;P50542-3;P50542-2;B4DR50;B4DS19;B4DWW0	73.182	12	30.8	5.1125e-157	4.5296
TSR1_HUMAN	Pre-rRNA-processing protein TSR1 homolog	Q2NL82	91.809	23	33.2	1.5115e-133	4.5039
PACN2_HUMAN	Isoform 1 of Protein kinase C and casein kinase substrate in neurons protein 2;Isoform 2 of Protein kinase C and casein kinase substrate in neurons protein 2	Q9UNF0-1;Q9UNF0;Q9UNF0-2;Q6FIA3	55.738	11	25.9	1.7825e-82	4.5015
AIMP2_HUMAN;A8MU58_HUMAN	Multisynthetase complex auxiliary component p38;28 kDa protein;Putative uncharacterized protein ENSP00000383327	Q13155;B2R7M3;A8MU58	35.348	7	28.4	1.5952e-31	4.4734
PAF1_HUMAN;B4DGJ5_HUMAN	Isoform 1 of RNA polymerase II-associated factor 1 homolog;57 kDa protein;Isoform 2 of RNA polymerase II-associated factor 1 homolog;cDNA FLJ52855, highly similar to Rattus norvegicus Paf1, RNA polymerase II associated factor, mRNA	Q8N7H5-1;Q8N7H5;Q8N7H5-2;B4DGJ5	59.975	7	19.6	2.8861e-76	4.4611
RS12_HUMAN	ribosomal protein S12;40S ribosomal protein S12	Q76M58;P25398	14.515	9	67.4	2.0067e-111	4.3964
CDC23_HUMAN	cell division cycle protein 23;Isoform 1 of Cell division cycle protein 23 homolog	Q53FN2;Q9UJX2-1;Q9UJX2;A8K6E5;B4E3A2	68.833	5	9	1.2791e-41	4.3843
HAP28_HUMAN	28 kDa heat- and acid-stable phosphoprotein	Q13442	20.63	10	58.6	4.4366e-110	4.3783
EIF3K_HUMAN	Eukaryotic translation initiation factor 3 subunit K	Q9UBQ5;A8K0I9;B4DQ48;B4DVD7	25.059	5	26.1	2.4108e-30	4.3682
SRC8_HUMAN;B3KRK4_HUMAN;B4E358_HUMAN	Src substrate cortactin;cortactin isoform b;Cortactin, isoform CRA_a	Q14247;Q53HG7;Q76MU0;B3KRK4;Q96H99;B4E358;Q8N707	61.585	31	56.4	9.1087e-253	4.3162
EIF3H_HUMAN	Eukaryotic translation initiation factor 3, subunit 3 gamma, 40kDa, isoform CRA_b	O15372;B3KS98;B4DJN9;Q53HG0;Q53HR0;Q5BKY2;Q6IB98	41.581	14	51.1	3.5308e-193	4.2944
RIOK1_HUMAN;Q9H2L9_HUMAN	Serine/threonine-protein kinase RIO1;RIO kinase 1 isoform 2	Q9BRS2;B2RB28;Q5W0K5;Q8IWV0;Q9H2L9	65.582	10	26.8	2.442e-71	4.2622
RT07_HUMAN	28S ribosomal protein S7, mitochondrial	Q9Y2R9;B2R9N5;Q96Q63	28.162	2	11.2	5.666e-08	4.2484
SRP19_HUMAN;Q05D77_HUMAN	Signal recognition particle 19 kDa protein;HCG2039564, isoform CRA_d	P09132;B2R4E9;Q05D77	16.156	4	45.1	1.2459e-16	4.218
RT23_HUMAN	28S ribosomal protein S23, mitochondrial	Q9Y3D9;B2R6V3	21.77	2	10.5	3.5409e-09	4.1635
PARN_HUMAN;B4DWR4_HUMAN;B3KN69_HUMAN	Poly(A)-specific ribonuclease PARN;cDNA FLJ57636, highly similar to Poly(A)-specific ribonuclease PARN;poly(A)-specific ribonuclease (deadenylation nuclease) isoform 2	O95453;B2RCB3;B4DWR4;B3KN69;B4DDG8;B4DSB0;B4E0E8	73.45	2	3.8	2.1773e-18	4.1528
BYST_HUMAN	Bystin	Q13895;Q5T8J2	49.601	22	55.8	1.0985e-197	4.1457
RS24_HUMAN	Isoform 1 of 40S ribosomal protein S24;15 kDa protein;Isoform 2 of 40S ribosomal protein S24	P62847-1;P62847;Q5T0P7;Q7Z3D1;P62847-2;Q5T0P8	15.423	5	35.3	9.3225e-24	4.1346
RS15A_HUMAN	40S ribosomal protein S15a;hypothetical protein	P62244;A8K7H3;B2R4W8	14.839	9	50	7.2494e-82	4.1108
SYK_HUMAN;A8MSK1_HUMAN;Q6ZTI3_HUMAN	Lysyl-tRNA synthetase;lysyl-tRNA synthetase isoform 1;cDNA FLJ44621 fis, clone BRACE2016896, highly similar to Lysyl-tRNA synthetase	Q15046;A8MSK1;Q9HB23;Q6ZTI3	68.047	27	46.4	2.0414e-145	4.0686
MCA3_HUMAN	Eukaryotic translation elongation factor 1 epsilon-1;eukaryotic translation elongation factor 1 epsilon 1 isoform 2	O43324	19.81	5	27.6	1.541e-36	4.0549
A8MWD3_HUMAN;EIF3D_HUMAN	Putative uncharacterized protein EIF3D;Eukaryotic translation initiation factor 3 subunit D	A8MWD3;O15371;B2R7D4;B4DTF8;B4DVY1;B4E1K8	63.902	19	41.4	5.1338e-195	3.9763
SYTC2_HUMAN	Isoform 1 of Probable threonyl-tRNA synthetase 2, cytoplasmic;Isoform 2 of Probable threonyl-tRNA synthetase 2, cytoplasmic;65 kDa protein	A2RTX5-1;A2RTX5;B2RMP7;A2RTX5-2	92.644	7	10	7.1986e-33	3.969
RS7_HUMAN;A6NE65_HUMAN;B5MCP9_HUMAN	40S ribosomal protein S7;similar to mCG19129;Uncharacterized protein ENSP00000352132;Putative uncharacterized protein RPS7;similar to mCG19129;19 kDa protein;18 kDa protein	P62081;Q57Z92;A6NE65;B5MCP9	22.127	17	74.2	1.9902e-129	3.9642
F103A_HUMAN	Protein FAM103A1	Q9BTL3	14.381	2	25.4	4.7392e-06	3.963
LRC47_HUMAN	Leucine-rich repeat-containing protein 47	Q8N1G4	63.472	26	51.6	6.7563e-142	3.9323
GASP2_HUMAN;GASP1_HUMAN	G-protein coupled receptor-associated sorting protein 2;G-protein coupled receptor-associated sorting protein 1	Q96D09;B3KW05;Q5JY77	93.772	2	3.6	5.3524e-05	3.908
Q2NKW9_HUMAN;IF4G2_HUMAN	eukaryotic translation initiation factor 4 gamma, 2 isoform 2;cDNA FLJ59571, highly similar to Eukaryotic translation initiation factor 4gamma 2	Q2NKW9;P78344;B4DZF2;Q0VH01;Q2TU89;Q49A79;Q59G42	98.149	21	24.4	4.6998e-166	3.879
B0QY89_HUMAN;EIF3L_HUMAN;B4DQF6_HUMAN;B0QY90_HUMAN	Eukaryotic translation initiation factor 3, subunit E interacting protein;Eukaryotic translation initiation factor 3 subunit E-interacting protein;cDNA FLJ59381, highly similar to Eukaryotic translation initiation factor 3 subunit 6-interacting protein;Euk	B0QY89;B3KPB9;Q9Y262;B2RDG6;B4DQF6;B4DYB2;B0QY90;B3KNG0;Q7Z5X3;Q8N7H0	70.901	20	34.3	3.7894e-219	3.8662
WDR61_HUMAN	WD repeat-containing protein 61;23 kDa protein	Q9GZS3	33.58	8	45.6	1.922e-173	3.8595
SSA27_HUMAN	Sjoegren syndrome/scleroderma autoantigen 1	O60232	21.474	6	36.7	3.5049e-108	3.8194
RT02_HUMAN	Mitochondrial 28S ribosomal protein S2	Q9Y399	35.552	3	11.9	1.5529e-06	3.8111
RS17_HUMAN;A6NH77_HUMAN	40S ribosomal protein S17;16 kDa protein;Uncharacterized protein ENSP00000352682;similar to 40S ribosomal protein S17	P08708;B2R4U4;A6NH77	15.55	11	66.7	3.3221e-71	3.8104
SPT6H_HUMAN	Isoform 1 of Transcription elongation factor SPT6	Q7KZ85-1;Q7KZ85;A7E2B4	199.07	98	62.4	0	3.7909
EIF3E_HUMAN	Eukaryotic translation initiation factor 3 subunit E	P60228;B2R806;B3KW56;Q6FG33;Q6IAX5	52.22	18	45.6	8.4919e-107	3.7431
ASPC1_HUMAN	Isoform 2 of Tether containing UBX domain for GLUT4;Isoform 1 of Tether containing UBX domain for GLUT4;Isoform 3 of Tether containing UBX domain for GLUT4;Isoform 4 of Tether containing UBX domain for GLUT4	Q9BZE9-2;Q9BZE9;Q9BZE9-1;A8K3K9;Q9BZE9-3;Q9BZE9-4	69.989	20	38.9	2.8472e-170	3.7395
APC5_HUMAN	Isoform 1 of Anaphase-promoting complex subunit 5;25 kDa protein	Q9UJX4-1;Q9UJX4	85.076	3	4.9	5.886e-71	3.7294
A2A2Q9_HUMAN;CT004_HUMAN	Chromosome 20 open reading frame 4;Uncharacterized protein C20orf4	A2A2Q9;Q9Y312	45.034	3	8.8	8.2953e-13	3.7161
TCF25_HUMAN;Q9H384_HUMAN	Transcription factor 25;PRO2620	Q9BQ70;Q9H384	76.666	3	9.3	2.9583e-05	3.6922
UBIM_HUMAN;RS30_HUMAN	ubiquitin-like protein fubi and ribosomal protein S30 precursor;40S ribosomal protein S30	P35544;P62861	14.39	3	14.3	0.0021428	3.6607
STAM1_HUMAN	Isoform 1 of Signal transducing adapter molecule 1;Isoform 2 of Signal transducing adapter molecule 1	Q92783-1;Q92783;B0YJ99;B2RAY1;B4DZT2;Q92783-2	59.179	1	2.2	0.0092758	3.6526
EIF3F_HUMAN	HCG1784554, isoform CRA_a	O00303;A8K0S2;B3KSH1;B4DEW9;B4DMT5	39.146	10	31.5	2.3506e-69	3.6506
IWS1_HUMAN;B4DGM5_HUMAN;B4DL52_HUMAN	Isoform 1 of Protein IWS1 homolog;cDNA FLJ53983, highly similar to IWS1 homolog;Isoform 3 of Protein IWS1 homolog;Isoform 2 of Protein IWS1 homolog;cDNA FLJ54017, highly similar to IWS1 homolog	Q96ST2-1;Q96ST2;B4DJ84;B4DGM5;Q96ST2-3;Q96ST2-2;B4DL52	91.954	10	15.4	2.7407e-72	3.6374
RM15_HUMAN;MIB2_HUMAN	39S ribosomal protein L15, mitochondrial;cDNA FLJ58785, highly similar to Ubiquitin ligase protein MIB2;Isoform 3 of E3 ubiquitin-protein ligase MIB2;Isoform 2 of E3 ubiquitin-protein ligase MIB2;Isoform 5 of E3 ubiquitin-protein ligase MIB2;Isoform 6 of E	Q9P015;B2R739;Q96AX9-1;Q96AX9;B4DZ57;Q96AX9-3;Q96AX9-2;B4DEI6;Q96AX9-5;Q96AX9-6;A2AGM8;Q96AX9-4;Q96AX9-7;Q96AX9-8;A2AGM7;Q96AX9-9	33.419	2	6.8	0.00067736	3.6309
RPAP2_HUMAN	Isoform 1 of RNA polymerase II-associated protein 2;Isoform 2 of RNA polymerase II-associated protein 2	Q8IXW5-1;Q8IXW5;Q8IXW5-2	69.508	5	10.9	5.748e-18	3.6212
RS19_HUMAN	40S ribosomal protein S19	P39019;B0ZBD0;Q8WVX7	16.06	13	52.4	2.5274e-36	3.6122
RLA2_HUMAN	60S acidic ribosomal protein P2	P05387;Q6FG96	11.665	5	56.5	2.7563e-67	3.6011
AKP8L_HUMAN;B4DJ74_HUMAN	A-kinase anchor protein 8-like;cDNA FLJ58398, highly similar to A-kinase anchor protein 8	Q9ULX6;B5BU90;B4DJ74	71.639	22	31.4	2.1392e-111	3.5723
RIOK2_HUMAN	Serine/threonine-protein kinase RIO2	Q9BVS4;Q9NVB0	63.282	7	19.7	7.3576e-34	3.5663
B4E1S7_HUMAN;AIMP1_HUMAN;B4DNK3_HUMAN	cDNA FLJ61202, highly similar to Multisynthetase complex auxiliary component p43;Multisynthetase complex auxiliary component p43;cDNA FLJ52127, highly similar to Multisynthetase complex auxiliary component p43	B4E1S7;Q12904;B3KTR2;B4DNK3	37.039	9	40.8	5.9425e-103	3.5596
TERA_HUMAN	Transitional endoplasmic reticulum ATPase	P55072;B2R5T8;Q0IIN5;Q0V924;Q2TAI5;Q96IF9;Q9HAP0;Q9HAP1;Q9NTC4	89.321	68	78.4	0	3.542
SYRC_HUMAN	Isoform Complexed of Arginyl-tRNA synthetase, cytoplasmic;Isoform Monomeric of Arginyl-tRNA synthetase, cytoplasmic	P54136-1;P54136;B2RBS9;B4DXW6;Q53GY4;P54136-2	75.378	28	46.8	3.4972e-237	3.5071
SYQ_HUMAN;B4DDN1_HUMAN	Glutaminyl-tRNA synthetase;cDNA FLJ54487, highly similar to Glutaminyl-tRNA synthetase	P47897;A8K3A8;B4DWJ2;Q53HS0;Q96AW5;B4DDN1;Q9BUZ3;Q9H3A5	89.656	1	1.1	1.4499e-125	3.5054
RM44_HUMAN	39S ribosomal protein L44, mitochondrial	Q9H9J2	37.535	3	12.3	9.5148e-20	3.5039
SPTB2_HUMAN	276 kDa protein;Isoform Long of Spectrin beta chain, brain 1;Isoform Short of Spectrin beta chain, brain 1;Isoform 2 of Spectrin beta chain, brain 1	Q01082-1;Q01082;B2ZZ89;B4DIF8;Q01082-2;Q53RC4;Q01082-3;B2RP63;Q8WYB3	276.14	98	48	0	3.5002
SPTA2_HUMAN;B4DTV8_HUMAN;A6NG51_HUMAN	Isoform 1 of Spectrin alpha chain, brain;cDNA FLJ61399, highly similar to Spectrin alpha chain, brain;Isoform 3 of Spectrin alpha chain, brain;Putative uncharacterized protein SPTAN1;Isoform 2 of Spectrin alpha chain, brain	Q13813-1;Q13813;B4DGT1;Q14917;Q9UG16;B4DTV8;Q13813-3;A6NG51;Q13813-2	284.54	106	51	0	3.4905
RPAB3_HUMAN	DNA-directed RNA polymerases I, II, and III subunit RPABC3;10 kDa protein	P52434	17.143	4	34.7	3.1634e-42	3.4844
CDC73_HUMAN;B4DV47_HUMAN;A8MPR2_HUMAN	Parafibromin;cDNA FLJ57893, highly similar to Parafibromin;Putative uncharacterized protein (Fragment);Putative uncharacterized protein CDC73 (Fragment)	Q6P1J9;B2RBR2;B4DV47;Q6PHR8;A8MPR2	60.576	4	6.6	1.2405e-24	3.4764
RL37A_HUMAN	60S ribosomal protein L37a	P61513;Q6FGF5;Q6P4E4	10.275	5	46.7	4.1877e-08	3.4541
SETD2_HUMAN	Isoform 1 of Histone-lysine N-methyltransferase SETD2;Isoform 2 of Histone-lysine N-methyltransferase SETD2;Isoform 3 of Histone-lysine N-methyltransferase SETD2	Q9BYW2-1;Q9BYW2;Q9BYW2-2;Q9BYW2-3	287.55	3	1.4	6.6714e-26	3.4516
EIF3M_HUMAN	Eukaryotic translation initiation factor 3 subunit M	Q7L2H7;A8K7X4;B4E2Q4	42.502	18	61.2	5.991e-123	3.4367
RS6_HUMAN;A2A3R5_HUMAN	40S ribosomal protein S6;Ribosomal protein S6	P62753;A2A3R6;Q96DV6;A2A3R5	28.68	14	47.8	1.0546e-151	3.4175
RL9_HUMAN;B4DLV8_HUMAN;B4E1M5_HUMAN	60S ribosomal protein L9;19 kDa protein;cDNA FLJ51990, highly similar to 60S ribosomal protein L9;cDNA FLJ52179, highly similar to 60S ribosomal protein L9;hypothetical protein;similar to rat ribosomal protein L9 homologue	P32969;Q53Z07;B4DLV8;B4E1M5	21.863	9	44.3	3.1842e-43	3.4153
RS27_HUMAN;A8MWW4_HUMAN;A4D1G5_HUMAN;RS27L_HUMAN	40S ribosomal protein S27;similar to hCG1783679;9 kDa protein;Ribosomal protein S27;Ribosomal protein S27;40S ribosomal protein S27-like protein;similar to hCG2027326	P42677;Q5T4L6;A8MWW4;Q5T4L4;A4D1G5;Q71UM5	9.461	4	40.5	5.0545e-14	3.4141
CTR9_HUMAN	RNA polymerase-associated protein CTR9 homolog	Q6PD62;A8K6X9	133.5	25	21.7	8.5299e-113	3.4065
PRPF3_HUMAN;B4DM28_HUMAN	Isoform 1 of U4/U6 small nuclear ribonucleoprotein Prp3;Isoform 2 of U4/U6 small nuclear ribonucleoprotein Prp3;cDNA FLJ50575, highly similar to U4/U6 small nuclear ribonucleoprotein Prp3	O43395-1;O43395;B2R791;B4DLS8;B4DSY9;Q53GV6;O43395-2;B4DM28	77.528	6	10.8	1.4668e-14	3.3588
EXOS3_HUMAN;A8K0K6_HUMAN	Exosome complex exonuclease RRP40;exosome component 3 isoform 2	Q9NQT5;Q5QP85;A8K0K6;Q9NYS3	29.572	3	13.8	3.1263e-17	3.3494
HTSF1_HUMAN;B4DRS4_HUMAN	HIV Tat-specific factor 1;cDNA FLJ60139, highly similar to Homo sapiens HIV TAT specific factor 1 (HTATSF1), mRNA	O43719;B4DRS4;Q5H918	85.852	17	26.4	1.6841e-162	3.3441
RL17_HUMAN;B5ME31_HUMAN;A8MU02_HUMAN	60S ribosomal protein L17;ribosomal protein L17-like;hypothetical protein LOC645441;hypothetical protein LOC642250;Putative uncharacterized protein ENSP00000352143;Putative uncharacterized protein RPL17;9 kDa protein	P18621;B2R4H3;B4E3C2;B5ME31;A8MU02	21.397	8	32.6	4.0483e-62	3.3391
PRP4_HUMAN	Isoform 1 of U4/U6 small nuclear ribonucleoprotein Prp4;Isoform 2 of U4/U6 small nuclear ribonucleoprotein Prp4	O43172-1;O43172;B2R7V4;Q59EL4;Q5T1M8;Q6IAP9;O43172-2;Q5T1M7	58.449	11	26.1	4.6026e-78	3.3383
RM47_HUMAN	Isoform 1 of 39S ribosomal protein L47, mitochondrial;Isoform 2 of 39S ribosomal protein L47, mitochondrial;Isoform 3 of 39S ribosomal protein L47, mitochondrial	Q9HD33-1;Q9HD33;Q9HD33-2;Q9HD33-3	29.45	2	9.2	0.066794	3.3357
SYDC_HUMAN	Aspartyl-tRNA synthetase, cytoplasmic	P14868;A8K3J2;Q53R85;Q53T60;Q68CR9	57.136	21	51.9	1.14e-145	3.3219
RO52_HUMAN	52 kDa Ro protein	P19474;Q5XPV5	54.169	12	30.5	4.3798e-26	3.305
RS2_HUMAN;A6NI39_HUMAN	40S ribosomal protein S2;hypothetical protein isoform 1;hypothetical protein isoform 1;hypothetical protein isoform 2;hypothetical protein isoform 2;20 kDa protein;Similar to Ribosomal protein S2;Uncharacterized protein ENSP00000353405;hypothetical protein	P15880;B2R5G0;O60249;Q3KQT6;Q6IPX5;Q8J014;Q8N5L9;Q9BSW5;A6NGR5;A6NI39	31.324	14	42.7	1.9918e-184	3.2805
NEK9_HUMAN	Serine/threonine-protein kinase Nek9	Q8TD19;B3KY50;Q6PKF2	107.17	14	18.1	1.5704e-53	3.2785
RS25_HUMAN	40S ribosomal protein S25;14 kDa protein	P62851;B2R4M7	13.742	8	53.6	1.5393e-27	3.2496
PDXL2_HUMAN	Isoform 1 of Podocalyxin-like protein 2	Q9NZ53-1;Q9NZ53	65.075	1	2.3	4.3414e-05	3.2318
RL38_HUMAN	60S ribosomal protein L38;8 kDa protein	P63173;B2R5A8	8.2178	4	40	3.5012e-32	3.2316
EIF3G_HUMAN	Eukaryotic translation initiation factor 3 subunit G	O75821;A8K5K5;Q6IAM0	35.611	10	33.1	1.5474e-26	3.2184
NTKL_HUMAN	Isoform 1 of N-terminal kinase-like protein;Isoform 2 of N-terminal kinase-like protein;Isoform 6 of N-terminal kinase-like protein;Isoform 4 of N-terminal kinase-like protein;Isoform 3 of N-terminal kinase-like protein;Isoform 5 of N-terminal kinase-like	Q96KG9-1;Q96KG9;Q96KG9-2;Q96KG9-6;Q96KG9-4;Q96KG9-3;Q96KG9-5	89.63	11	20	1.3732e-39	3.2148
RS13_HUMAN	40S ribosomal protein S13	P62277;B2R549	17.222	10	45.7	5.0862e-44	3.1959
DCTN3_HUMAN;Q5T1I6_HUMAN	Isoform 1 of Dynactin subunit 3;Isoform 2 of Dynactin subunit 3;Dynactin 3 (P22), isoform CRA_a;Isoform 3 of Dynactin subunit 3;12 kDa protein	O75935-1;O75935;B2RBM5;O75935-2;Q5T1I6;Q8NB28;O75935-3	21.119	3	15.1	0.0020862	3.1957
AKAP8_HUMAN	A-kinase anchor protein 8	O43823;Q8NE02;Q9UG73	76.107	16	26.3	3.0374e-162	3.1919
TSSC4_HUMAN;A6NCC9_HUMAN	Isoform 1 of Protein TSSC4 (Fragment);Isoform 2 of Protein TSSC4 (Fragment);22 kDa protein;21 kDa protein;Putative uncharacterized protein TSSC4;11 kDa protein	Q9Y5U2-1;Q9Y5U2;Q9Y5U2-2;A6NCC9	34.285	2	5.2	0.014095	3.1727
EIF3J_HUMAN;B4DUI3_HUMAN	Eukaryotic translation initiation factor 3 subunit J;cDNA FLJ57599, moderately similar to Eukaryotic translation initiation factor 3 subunit 1	O75822;B4DUI3	29.062	4	23.3	5.2289e-25	3.1347
ZZEF1_HUMAN	Isoform 1 of Zinc finger ZZ-type and EF-hand domain-containing protein 1;312 kDa protein;Isoform 2 of Zinc finger ZZ-type and EF-hand domain-containing protein 1	O43149-1;O43149;A7MBM5;O43149-2	331.01	35	15.6	2.23e-231	3.0936
MDN1_HUMAN	Midasin	Q9NU22;Q5T794;Q6AI22;Q6PJJ1	632.81	124	27.8	0	3.0927
SPT4H_HUMAN	Transcription elongation factor SPT4;7 kDa protein;5 kDa protein	P63272;B2R4X8	13.193	2	21.4	0.0025804	3.0912
RL10A_HUMAN	25 kDa protein;60S ribosomal protein L10a;similar to ribosomal protein L10a;similar to ribosomal protein L10a	P62906;B2R801;Q1JQ76	25.031	10	44.3	2.3781e-84	3.0771
K0614_HUMAN	chromosome 12 open reading frame 51	Q9Y4D8-1;Q9Y4D8	439.34	14	4.7	7.3838e-102	3.0407
NPL4_HUMAN	Isoform 2 of Nuclear protein localization protein 4 homolog;Isoform 1 of Nuclear protein localization protein 4 homolog	Q8TAT6-2;Q8TAT6;B4DG89;Q8TAT6-1	69.46	22	31.4	3.1424e-134	3.0385
RL27A_HUMAN	60S ribosomal protein L27a;hypothetical protein LOC389435	P46776;B2R4B3;Q6NZ52;Q9BQQ5	16.561	9	49.3	1.4052e-35	3.0284
ELP3_HUMAN	Isoform 1 of Elongator complex protein 3;Isoform 2 of Elongator complex protein 3;Isoform 3 of Elongator complex protein 3	Q9H9T3-1;Q9H9T3;Q9H9T3-2;B4DE19;B4DIG1;B4DKA4;B4DPB7;B4DXV1;Q9H9T3-3	62.258	17	36.7	1.8048e-72	3.0217
HERC1_HUMAN	Probable E3 ubiquitin-protein ligase HERC1	Q15751	532.35	23	5.5	1.1068e-108	3.0004
